# Supplementary material for: Reactions to macro-level shocks and re-examination of adaptation theory using Big Data
Source: PLoS One. 2024 Jan 31;19(1):e0295896. doi: 10.1371/journal.pone.0295896 (PMC10830054; doi:10.1371/journal.pone.0295896)
Supplement: S1 Data — (XLSX) [file pone.0295896.s003.xlsx]

## Sheet: Sheet1
Date	Country	GNH	newcases	day_week	north	week	season
2/25/2020	AUS	7.21092	0	2	0	8	0
2/26/2020	AUS	7.23419	0	3	0	9	0
2/27/2020	AUS	7.35372	0	4	0	9	0
2/28/2020	AUS	7.54913	0	5	0	9	0
2/29/2020	AUS	7.66278	10	6	0	9	0
3/1/2020	AUS	7.38	2	0	0	9	1
3/2/2020	AUS	7.16265	3	1	0	9	1
3/3/2020	AUS	7.07765	9	2	0	9	1
3/4/2020	AUS	6.89479	13	3	0	10	1
3/5/2020	AUS	6.99008	3	4	0	10	1
3/6/2020	AUS	7.43548	5	5	0	10	1
3/7/2020	AUS	7.32648	3	6	0	10	1
3/8/2020	AUS	7.5794	13	0	0	10	1
3/9/2020	AUS	7.16215	15	1	0	10	1
3/10/2020	AUS	6.89209	16	2	0	10	1
3/11/2020	AUS	7.03778	21	3	0	11	1
3/12/2020	AUS	6.89826	0	4	0	11	1
3/13/2020	AUS	6.52339	72	5	0	11	1
3/14/2020	AUS	7.00759	50	6	0	11	1
3/15/2020	AUS	6.88946	47	0	0	11	1
3/16/2020	AUS	6.46186	80	1	0	11	1
3/17/2020	AUS	6.50189	75	2	0	11	1
3/18/2020	AUS	6.6288	116	3	0	12	1
3/19/2020	AUS	6.7678	113	4	0	12	1
3/20/2020	AUS	6.9288	110	5	0	12	1
3/21/2020	AUS	7.01108	280	6	0	12	1
3/22/2020	AUS	6.54642	478	0	0	12	1
3/23/2020	AUS	6.50484	133	1	0	12	1
3/24/2020	AUS	6.4668	362	2	0	12	1
3/25/2020	AUS	6.87488	320	3	0	13	1
3/26/2020	AUS	6.85971	446	4	0	13	1
3/27/2020	AUS	7.07142	333	5	0	13	1
3/28/2020	AUS	7.19351	497	6	0	13	1
3/29/2020	AUS	6.99008	344	0	0	13	1
3/30/2020	AUS	6.84541	377	1	0	13	1
3/31/2020	AUS	7.01444	198	2	0	13	1
4/1/2020	AUS	7.09562	303	3	0	14	1
4/2/2020	AUS	7.21674	254	4	0	14	1
4/3/2020	AUS	7.25627	214	5	0	14	1
4/4/2020	AUS	7.29354	220	6	0	14	1
4/5/2020	AUS	7.34459	137	0	0	14	1
4/6/2020	AUS	7.21821	110	1	0	14	1
4/7/2020	AUS	7.07237	98	2	0	14	1
4/8/2020	AUS	7.29598	115	3	0	15	1
4/9/2020	AUS	7.35688	98	4	0	15	1
4/10/2020	AUS	7.54628	107	5	0	15	1
4/11/2020	AUS	7.51414	88	6	0	15	1
4/12/2020	AUS	7.47609	12	0	0	15	1
4/13/2020	AUS	7.40618	36	1	0	15	1
4/14/2020	AUS	7.09317	64	2	0	15	1
4/15/2020	AUS	7.27819	25	3	0	16	1
4/16/2020	AUS	7.31847	22	4	0	16	1
4/17/2020	AUS	7.36539	60	5	0	16	1
4/18/2020	AUS	7.34854	46	6	0	16	1
4/19/2020	AUS	7.4399	42	0	0	16	1
4/20/2020	AUS	7.18295	13	1	0	16	1
4/21/2020	AUS	7.19571	22	2	0	16	1
4/22/2020	AUS	7.25543	7	3	0	17	1
4/23/2020	AUS	7.42204	10	4	0	17	1
4/24/2020	AUS	7.43257	15	5	0	17	1
4/25/2020	AUS	7.4837	17	6	0	17	1
4/26/2020	AUS	7.41578	20	0	0	17	1
4/27/2020	AUS	7.36409	7	1	0	17	1
4/28/2020	AUS	7.31686	23	2	0	17	1
4/29/2020	AUS	7.23954	8	3	0	18	1
4/30/2020	AUS	7.3631	14	4	0	18	1
5/1/2020	AUS	7.40884	12	5	0	18	1
5/2/2020	AUS	7.44362	21	6	0	18	1
5/3/2020	AUS	7.35079	23	0	0	18	1
5/4/2020	AUS	7.27078	25	1	0	18	1
5/5/2020	AUS	7.28595	28	2	0	18	1
5/6/2020	AUS	7.23905	19	3	0	19	1
5/7/2020	AUS	7.33362	19	4	0	19	1
5/8/2020	AUS	7.54711	5	5	0	19	1
5/9/2020	AUS	7.46641	21	6	0	19	1
5/10/2020	AUS	7.54344	9	0	0	19	1
5/11/2020	AUS	7.04111	22	1	0	19	1
5/12/2020	AUS	7.21133	10	2	0	19	1
5/13/2020	AUS	7.39843	9	3	0	20	1
5/14/2020	AUS	7.30408	30	4	0	20	1
5/15/2020	AUS	7.52324	16	5	0	20	1
5/16/2020	AUS	7.6005	9	6	0	20	1
5/17/2020	AUS	7.51907	10	0	0	20	1
5/18/2020	AUS	7.23986	14	1	0	20	1
5/19/2020	AUS	7.35676	4	2	0	20	1
5/20/2020	AUS	7.36024	9	3	0	21	1
5/21/2020	AUS	7.53184	14	4	0	21	1
5/22/2020	AUS	7.3051	4	5	0	21	1
5/23/2020	AUS	7.32554	15	6	0	21	1
1/31/2021	AUS	7.32554	2	0	0	5	1
2/1/2021	AUS	7.18258	9	1	0	5	0
2/2/2021	AUS	7.30018	6	2	0	5	0
2/3/2021	AUS	7.2969	9	3	0	5	0
2/4/2021	AUS	7.31969	4	4	0	5	0
2/5/2021	AUS	7.56004	6	5	0	6	0
2/6/2021	AUS	7.54507	3	6	0	6	0
2/7/2021	AUS	7.45778	6	0	0	6	0
2/8/2021	AUS	7.30138	3	1	0	6	0
2/9/2021	AUS	7.36478	11	2	0	6	0
2/10/2021	AUS	7.35199	8	3	0	6	0
2/11/2021	AUS	7.62535	8	4	0	6	0
2/12/2021	AUS	7.25802	5	5	0	7	0
2/13/2021	AUS	7.31008	6	6	0	7	0
2/14/2021	AUS	7.45814	2	0	0	7	0
2/15/2021	AUS	7.1941	5	1	0	7	0
2/16/2021	AUS	7.18201	6	2	0	7	0
2/17/2021	AUS	7.26463	1	3	0	7	0
2/18/2021	AUS	6.99289	6	4	0	7	0
2/19/2021	AUS	7.49555	2	5	0	8	0
2/20/2021	AUS	7.70864	6	6	0	8	0
2/21/2021	AUS	7.30261	4	0	0	8	0
2/22/2021	AUS	7.30891	7	1	0	8	0
2/23/2021	AUS	7.28791	2	2	0	8	0
2/24/2021	AUS	7.27911	8	3	0	8	0
2/25/2021	AUS	7.36161	10	4	0	8	0
2/26/2021	AUS	7.56175	8	5	0	9	0
2/27/2021	AUS	7.55449	5	6	0	9	0
2/28/2021	AUS	7.62345	8	0	0	9	0
3/1/2021	AUS	7.25143	8	1	0	9	1
3/2/2021	AUS	7.08333	10	2	0	9	1
3/3/2021	AUS	7.05209	11	3	0	9	1
3/4/2021	AUS	7.34507	14	4	0	9	1
3/5/2021	AUS	7.5886	8	5	0	10	1
3/6/2021	AUS	7.61887	5	6	0	10	1
3/7/2021	AUS	7.33654	12	0	0	10	1
3/8/2021	AUS	7.44973	15	1	0	10	1
3/9/2021	AUS	7.26283	13	2	0	10	1
3/10/2021	AUS	7.46094	16	3	0	10	1
3/11/2021	AUS	7.39018	12	4	0	10	1
3/12/2021	AUS	7.42209	10	5	0	11	1
3/13/2021	AUS	7.58238	5	6	0	11	1
3/14/2021	AUS	7.36899	13	0	0	11	1
3/15/2021	AUS	7.40269	7	1	0	11	1
3/16/2021	AUS	7.29307	17	2	0	11	1
3/17/2021	AUS	7.42034	12	3	0	11	1
3/18/2021	AUS	7.32053	17	4	0	11	1
3/19/2021	AUS	7.5513	9	5	0	12	1
3/20/2021	AUS	7.2883	4	6	0	12	1
3/21/2021	AUS	7.1533	10	0	0	12	1
3/22/2021	AUS	7.14602	5	1	0	12	1
3/23/2021	AUS	6.78019	10	2	0	12	1
3/24/2021	AUS	7.2921	9	3	0	12	1
3/25/2021	AUS	7.41404	9	4	0	12	1
3/26/2021	AUS	7.39557	13	5	0	13	1
3/27/2021	AUS	7.48162	7	6	0	13	1
3/28/2021	AUS	7.31346	17	0	0	13	1
3/29/2021	AUS	7.16091	20	1	0	13	1
3/30/2021	AUS	7.1418	8	2	0	13	1
3/31/2021	AUS	7.36833	18	3	0	13	1
4/1/2021	AUS	7.47119	11	4	0	13	1
4/2/2021	AUS	7.64204	8	5	0	14	1
4/3/2021	AUS	7.3725	7	6	0	14	1
4/4/2021	AUS	7.60061	9	0	0	14	1
4/5/2021	AUS	7.24632	8	1	0	14	1
4/6/2021	AUS	7.33601	14	2	0	14	1
4/7/2021	AUS	7.3554	6	3	0	14	1
4/8/2021	AUS	7.20347	5	4	0	14	1
4/9/2021	AUS	6.81474	6	5	0	15	1
4/10/2021	AUS	7.23113	9	6	0	15	1
4/11/2021	AUS	7.08667	14	0	0	15	1
4/12/2021	AUS	7.27421	10	1	0	15	1
4/13/2021	AUS	7.21665	21	2	0	15	1
4/14/2021	AUS	7.46032	19	3	0	15	1
4/15/2021	AUS	7.258	15	4	0	15	1
4/16/2021	AUS	7.42956	15	5	0	16	1
4/17/2021	AUS	7.32708	20	6	0	16	1
4/18/2021	AUS	7.31801	14	0	0	16	1
4/19/2021	AUS	7.27309	23	1	0	16	1
4/20/2021	AUS	7.26663	20	2	0	16	1
4/21/2021	AUS	7.25909	18	3	0	16	1
4/22/2021	AUS	7.35528	44	4	0	16	1
4/23/2021	AUS	7.29582	15	5	0	17	1
4/24/2021	AUS	7.34098	10	6	0	17	1
4/25/2021	AUS	7.18413	17	0	0	17	1
4/26/2021	AUS	7.27941	37	1	0	17	1
4/27/2021	AUS	7.3266	33	2	0	17	1
4/28/2021	AUS	7.56258	23	3	0	17	1
4/29/2021	AUS	7.53341	25	4	0	17	1
4/30/2021	AUS	7.64103	13	5	0	18	1
5/1/2021	AUS	7.32737	13	6	0	18	1
5/2/2021	AUS	7.28805	14	0	0	18	1
5/3/2021	AUS	7.3702	12	1	0	18	1
5/4/2021	AUS	7.48075	15	2	0	18	1
5/5/2021	AUS	7.51991	19	3	0	18	1
5/6/2021	AUS	7.44199	9	4	0	18	1
5/7/2021	AUS	7.57252	13	5	0	19	1
5/8/2021	AUS	7.51425	16	6	0	19	1
5/9/2021	AUS	7.62222	9	0	0	19	1
5/10/2021	AUS	7.38266	7	1	0	19	1
5/11/2021	AUS	7.29653	8	2	0	19	1
5/12/2021	AUS	7.3212	9	3	0	19	1
5/13/2021	AUS	7.34743	2	4	0	19	1
5/14/2021	AUS	7.48683	7	5	0	20	1
5/15/2021	AUS	7.34179	11	6	0	20	1
5/16/2021	AUS	7.2367	3	0	0	20	1
5/17/2021	AUS	7.23322	5	1	0	20	1
5/18/2021	AUS	7.48096	9	2	0	20	1
5/19/2021	AUS	7.31584	3	3	0	20	1
5/20/2021	AUS	7.48575	4	4	0	20	1
5/21/2021	AUS	7.46052	4	5	0	21	1
5/22/2021	AUS	7.50042	4	6	0	21	1
5/23/2021	AUS	7.35852	12	0	0	21	1
5/24/2021	AUS	7.35852	12	0	0	21	1
1/31/2022	AUS	7.35852	50367	1	0	5	1
2/1/2022	AUS	7.39158	40146	2	0	5	1
2/2/2022	AUS	7.28551	24228	3	0	5	1
2/3/2022	AUS	7.38816	32179	4	0	5	1
2/4/2022	AUS	7.41605	27336	5	0	5	1
2/5/2022	AUS	7.48043	22985	6	0	6	1
2/6/2022	AUS	7.31366	25247	0	0	6	1
2/7/2022	AUS	7.43964	27373	1	0	6	1
2/8/2022	AUS	7.34104	31510	2	0	6	1
2/9/2022	AUS	7.31543	11483	3	0	6	1
2/10/2022	AUS	7.33435	31250	4	0	6	1
2/11/2022	AUS	7.54319	22564	5	0	6	1
2/12/2022	AUS	7.56404	25607	6	0	7	1
2/13/2022	AUS	7.42851	12289	0	0	7	1
2/14/2022	AUS	7.55286	30913	1	0	7	1
2/15/2022	AUS	7.50348	24394	2	0	7	1
2/16/2022	AUS	7.24793	-2574	3	0	7	1
2/17/2022	AUS	7.38069	22729	4	0	7	1
2/18/2022	AUS	7.4752	23217	5	0	7	1
2/19/2022	AUS	7.64809	17376	6	0	8	1
2/20/2022	AUS	7.48954	18219	0	0	8	1
2/21/2022	AUS	7.43228	25163	1	0	8	1
2/22/2022	AUS	7.49096	25229	2	0	8	1
2/23/2022	AUS	7.24317	24852	3	0	8	1
2/24/2022	AUS	7.19002	26670	4	0	8	1
2/25/2022	AUS	6.83389	19803	5	0	8	1
2/26/2022	AUS	7.16693	17543	6	0	9	1
2/27/2022	AUS	7.08855	21482	0	0	9	1
2/28/2022	AUS	7.02868	25418	1	0	9	1
3/1/2022	AUS	7.13097	21755	2	0	9	1
3/2/2022	AUS	6.90733	40012	3	0	9	1
3/3/2022	AUS	7.2054	25159	4	0	9	1
3/4/2022	AUS	7	22716	5	0	9	1
3/5/2022	AUS	6.38165	17376	6	0	10	1
3/6/2022	AUS	6.90494	22182	0	0	10	1
3/7/2022	AUS	6.9223	44962	1	0	10	1
3/8/2022	AUS	7.29544	30691	2	0	10	1
3/9/2022	AUS	7.21188	36335	3	0	10	1
3/10/2022	AUS	7.05988	31689	4	0	10	1
3/11/2022	AUS	7.41512	35077	5	0	10	1
3/12/2022	AUS	7.27512	33495	6	0	11	1
3/13/2022	AUS	7.36192	26440	0	0	11	1
3/14/2022	AUS	7.14399	28803	1	0	11	1
3/15/2022	AUS	7.32472	54309	2	0	11	1
3/16/2022	AUS	6.92352	57148	3	0	11	1
3/17/2022	AUS	7.28951	49166	4	0	11	1
3/18/2022	AUS	7.30264	46952	5	0	11	1
3/19/2022	AUS	7.42361	40854	6	0	12	1
3/20/2022	AUS	7.09073	43230	0	0	12	1
3/21/2022	AUS	7.18189	53063	1	0	12	1
3/22/2022	AUS	7.32759	57556	2	0	12	1
3/23/2022	AUS	7.27105	59704	3	0	12	1
3/24/2022	AUS	7.23322	66782	4	0	12	1
3/25/2022	AUS	7.0695	47988	5	0	12	1
3/26/2022	AUS	7.12637	46749	6	0	13	1
3/27/2022	AUS	7.13776	50971	0	0	13	1
3/28/2022	AUS	6.85954	55738	1	0	13	1
3/29/2022	AUS	7.06365	65523	2	0	13	1
3/30/2022	AUS	7.08285	60239	3	0	13	1
3/31/2022	AUS	7.19318	65385	4	0	13	1
4/1/2022	AUS	7.35147	55097	5	0	13	1
4/2/2022	AUS	7.30618	48097	6	0	14	1
4/3/2022	AUS	7.35776	40610	0	0	14	1
4/4/2022	AUS	7.31859	55544	1	0	14	1
4/5/2022	AUS	7.39509	75797	2	0	14	1
4/6/2022	AUS	7.50817	62608	3	0	14	1
4/7/2022	AUS	7.28787	60481	4	0	14	1
4/8/2022	AUS	7.44863	49317	5	0	14	1
4/9/2022	AUS	7.32342	39025	6	0	15	1
4/10/2022	AUS	7.22645	48724	0	0	15	1
4/11/2022	AUS	6.99905	46267	1	0	15	1
4/12/2022	AUS	7.2155	53017	2	0	15	1
4/13/2022	AUS	7.42277	54709	3	0	15	1
4/14/2022	AUS	7.39171	46499	4	0	15	1
4/15/2022	AUS	7.46956	36580	5	0	15	1
4/16/2022	AUS	7.46636	39177	6	0	16	1
4/17/2022	AUS	7.29487	32365	0	0	16	1
4/18/2022	AUS	7.19838	42032	1	0	16	1
4/19/2022	AUS	7.31036	50580	2	0	16	1
4/20/2022	AUS	7.23496	53901	3	0	16	1
4/21/2022	AUS	7.32308	49848	4	0	16	1
4/22/2022	AUS	7.51463	37209	5	0	16	1
4/23/2022	AUS	7.41363	35052	6	0	17	1
4/24/2022	AUS	7.33393	33709	0	0	17	1
4/25/2022	AUS	7.28419	37480	1	0	17	1
4/26/2022	AUS	7.59646	39909	2	0	17	1
4/27/2022	AUS	7.50354	50876	3	0	17	1
4/28/2022	AUS	7.56612	41780	4	0	17	1
4/29/2022	AUS	7.64109	38172	5	0	17	1
4/30/2022	AUS	7.52553	25614	6	0	18	1
2/25/2020	BEL	6.73502	0	2	1	8	0
2/26/2020	BEL	6.91152	0	3	1	9	0
2/27/2020	BEL	7.08079	0	4	1	9	0
2/28/2020	BEL	7.16418	0	5	1	9	0
2/29/2020	BEL	7.308	0	6	1	9	0
3/1/2020	BEL	7.19057	1	0	1	9	1
3/2/2020	BEL	7.0458	6	1	1	9	1
3/3/2020	BEL	7.32858	5	2	1	9	1
3/4/2020	BEL	6.92797	10	3	1	10	1
3/5/2020	BEL	7.14664	27	4	1	10	1
3/6/2020	BEL	7.30717	59	5	1	10	1
3/7/2020	BEL	7.37442	60	6	1	10	1
3/8/2020	BEL	7.26866	31	0	1	10	1
3/9/2020	BEL	7.02541	39	1	1	10	1
3/10/2020	BEL	6.71428	28	2	1	10	1
3/11/2020	BEL	6.44837	47	3	1	11	1
3/12/2020	BEL	6.0615	0	4	1	11	1
3/13/2020	BEL	6.30446	245	5	1	11	1
3/14/2020	BEL	6.52416	130	6	1	11	1
3/15/2020	BEL	6.64957	197	0	1	11	1
3/16/2020	BEL	6.41509	172	1	1	11	1
3/17/2020	BEL	6.37212	185	2	1	11	1
3/18/2020	BEL	6.81081	243	3	1	12	1
3/19/2020	BEL	6.79256	309	4	1	12	1
3/20/2020	BEL	6.78513	462	5	1	12	1
3/21/2020	BEL	7.33064	558	6	1	12	1
3/22/2020	BEL	7.0629	586	0	1	12	1
3/23/2020	BEL	6.83108	342	1	1	12	1
3/24/2020	BEL	6.81084	526	2	1	12	1
3/25/2020	BEL	6.87844	668	3	1	13	1
3/26/2020	BEL	7.06572	1298	4	1	13	1
3/27/2020	BEL	6.8942	1049	5	1	13	1
3/28/2020	BEL	6.79724	1850	6	1	13	1
3/29/2020	BEL	7.05641	1702	0	1	13	1
3/30/2020	BEL	6.76471	1063	1	1	13	1
3/31/2020	BEL	6.76896	876	2	1	13	1
4/1/2020	BEL	7.20463	1189	3	1	14	1
4/2/2020	BEL	7.27048	1384	4	1	14	1
4/3/2020	BEL	7.14775	1422	5	1	14	1
4/4/2020	BEL	7.32674	1661	6	1	14	1
4/5/2020	BEL	7.24611	1260	0	1	14	1
4/6/2020	BEL	6.9881	1123	1	1	14	1
4/7/2020	BEL	7.20976	1380	2	1	14	1
4/8/2020	BEL	7.13131	1209	3	1	15	1
4/9/2020	BEL	7.28125	1580	4	1	15	1
4/10/2020	BEL	7.183	1684	5	1	15	1
4/11/2020	BEL	7.40538	1351	6	1	15	1
4/12/2020	BEL	7.37747	1629	0	1	15	1
4/13/2020	BEL	6.85883	942	1	1	15	1
4/14/2020	BEL	7.02564	530	2	1	15	1
4/15/2020	BEL	6.89119	2454	3	1	16	1
4/16/2020	BEL	7.20141	1236	4	1	16	1
4/17/2020	BEL	7.18973	1329	5	1	16	1
4/18/2020	BEL	7.33771	1045	6	1	16	1
4/19/2020	BEL	7.03488	1313	0	1	16	1
4/20/2020	BEL	7.2829	1487	1	1	16	1
4/21/2020	BEL	7.36351	973	2	1	16	1
4/22/2020	BEL	7.35718	933	3	1	17	1
4/23/2020	BEL	7.45165	908	4	1	17	1
4/24/2020	BEL	7.18067	1496	5	1	17	1
4/25/2020	BEL	7.43412	1032	6	1	17	1
4/26/2020	BEL	7.45653	809	0	1	17	1
4/27/2020	BEL	7.32876	553	1	1	17	1
4/28/2020	BEL	7.38339	647	2	1	17	1
4/29/2020	BEL	7.33053	525	3	1	18	1
4/30/2020	BEL	7.73585	660	4	1	18	1
5/1/2020	BEL	7.56426	513	5	1	18	1
5/2/2020	BEL	7.47838	485	6	1	18	1
5/3/2020	BEL	7.19183	389	0	1	18	1
5/4/2020	BEL	7.27403	361	1	1	18	1
5/5/2020	BEL	7.53521	242	2	1	18	1
5/6/2020	BEL	7.21187	272	3	1	19	1
5/7/2020	BEL	7.6365	639	4	1	19	1
5/8/2020	BEL	7.39461	591	5	1	19	1
5/9/2020	BEL	7.64852	585	6	1	19	1
5/10/2020	BEL	7.89204	485	0	1	19	1
5/11/2020	BEL	7.2062	368	1	1	19	1
5/12/2020	BEL	7.20577	330	2	1	19	1
5/13/2020	BEL	7.36271	202	3	1	20	1
5/14/2020	BEL	7.39726	307	4	1	20	1
5/15/2020	BEL	7.48931	356	5	1	20	1
5/16/2020	BEL	7.45842	345	6	1	20	1
5/17/2020	BEL	7.73585	291	0	1	20	1
5/18/2020	BEL	7.14286	279	1	1	20	1
5/19/2020	BEL	7.08362	232	2	1	20	1
5/20/2020	BEL	7.43013	192	3	1	21	1
5/21/2020	BEL	7.56329	252	4	1	21	1
5/22/2020	BEL	7.54038	276	5	1	21	1
5/23/2020	BEL	7.33963	299	6	1	21	1
1/31/2021	BEL	7.33963	299	6	1	21	1
2/1/2021	BEL	6.9857	854	1	1	5	0
2/2/2021	BEL	7.08775	1854	2	1	5	0
2/3/2021	BEL	7.20739	3124	3	1	5	0
2/4/2021	BEL	6.75676	2452	4	1	5	0
2/5/2021	BEL	6.97947	2585	5	1	6	0
2/6/2021	BEL	7.10638	2438	6	1	6	0
2/7/2021	BEL	7.02703	1740	0	1	6	0
2/8/2021	BEL	6.64014	873	1	1	6	0
2/9/2021	BEL	6.6263	1851	2	1	6	0
2/10/2021	BEL	7.08264	2617	3	1	6	0
2/11/2021	BEL	7.21416	2149	4	1	6	0
2/12/2021	BEL	6.94051	2120	5	1	7	0
2/13/2021	BEL	7.20721	1895	6	1	7	0
2/14/2021	BEL	7.39059	1516	0	1	7	0
2/15/2021	BEL	7.167	857	1	1	7	0
2/16/2021	BEL	6.72161	1717	2	1	7	0
2/17/2021	BEL	6.93297	2677	3	1	7	0
2/18/2021	BEL	7.27886	2420	4	1	7	0
2/19/2021	BEL	6.86504	3437	5	1	8	0
2/20/2021	BEL	6.86504	2640	6	1	8	0
2/21/2021	BEL	7.11909	2094	0	1	8	0
2/22/2021	BEL	6.85687	1121	1	1	8	0
2/23/2021	BEL	6.70091	2102	2	1	8	0
2/24/2021	BEL	7.09677	3113	3	1	8	0
2/25/2021	BEL	6.85047	3076	4	1	8	0
2/26/2021	BEL	7.0947	2769	5	1	9	0
2/27/2021	BEL	7.41147	2760	6	1	9	0
2/28/2021	BEL	7.15481	2097	0	1	9	0
3/1/2021	BEL	7.33278	783	1	1	9	1
3/2/2021	BEL	7.20696	2050	2	1	9	1
3/3/2021	BEL	6.83993	3264	3	1	9	1
3/4/2021	BEL	7.02609	2643	4	1	9	1
3/5/2021	BEL	7.07729	2759	5	1	10	1
3/6/2021	BEL	7.29661	2799	6	1	10	1
3/7/2021	BEL	7.03604	2082	0	1	10	1
3/8/2021	BEL	7.34729	1117	1	1	10	1
3/9/2021	BEL	7.29128	2163	2	1	10	1
3/10/2021	BEL	6.90435	3434	3	1	10	1
3/11/2021	BEL	7.08747	3503	4	1	10	1
3/12/2021	BEL	7.24299	3615	5	1	11	1
3/13/2021	BEL	7.06209	3598	6	1	11	1
3/14/2021	BEL	7.21995	2962	0	1	11	1
3/15/2021	BEL	6.87619	1578	1	1	11	1
3/16/2021	BEL	7.13894	3165	2	1	11	1
3/17/2021	BEL	7.22518	5116	3	1	11	1
3/18/2021	BEL	7.18574	4659	4	1	11	1
3/19/2021	BEL	7.13564	5140	5	1	12	1
3/20/2021	BEL	7.40472	0	6	1	12	1
3/21/2021	BEL	6.94187	9065	0	1	12	1
3/22/2021	BEL	6.81435	2232	1	1	12	1
3/23/2021	BEL	7.18966	3537	2	1	12	1
3/24/2021	BEL	6.96455	6315	3	1	12	1
3/25/2021	BEL	7.19198	5518	4	1	12	1
3/26/2021	BEL	7.08676	6123	5	1	13	1
3/27/2021	BEL	7.29064	5332	6	1	13	1
3/28/2021	BEL	6.8867	4694	0	1	13	1
3/29/2021	BEL	7.07767	2179	1	1	13	1
3/30/2021	BEL	7.35321	3906	2	1	13	1
3/31/2021	BEL	7.45763	5611	3	1	13	1
4/1/2021	BEL	7.45923	5467	4	1	13	1
4/2/2021	BEL	7.01031	4665	5	1	14	1
4/3/2021	BEL	7.24365	4889	6	1	14	1
4/4/2021	BEL	7.64912	3522	0	1	14	1
4/5/2021	BEL	6.73766	1968	1	1	14	1
4/6/2021	BEL	6.98314	1709	2	1	14	1
4/7/2021	BEL	7.16305	3539	3	1	14	1
4/8/2021	BEL	7.16433	4845	4	1	14	1
4/9/2021	BEL	7.28599	4860	5	1	15	1
4/10/2021	BEL	7.61686	4570	6	1	15	1
4/11/2021	BEL	7.27744	2989	0	1	15	1
4/12/2021	BEL	7.236	1753	1	1	15	1
4/13/2021	BEL	7.42531	3374	2	1	15	1
4/14/2021	BEL	7.41087	4713	3	1	15	1
4/15/2021	BEL	7.3382	3993	4	1	15	1
4/16/2021	BEL	7.39564	3904	5	1	16	1
4/17/2021	BEL	7.31118	3787	6	1	16	1
4/18/2021	BEL	7.18375	2996	0	1	16	1
4/19/2021	BEL	6.9962	1630	1	1	16	1
4/20/2021	BEL	7.17412	3430	2	1	16	1
4/21/2021	BEL	7.10306	5113	3	1	16	1
4/22/2021	BEL	7.53704	4357	4	1	16	1
4/23/2021	BEL	7.31872	3581	5	1	17	1
4/24/2021	BEL	7.2367	3934	6	1	17	1
4/25/2021	BEL	7.33079	2377	0	1	17	1
4/26/2021	BEL	7.43976	1670	1	1	17	1
4/27/2021	BEL	7.2324	2946	2	1	17	1
4/28/2021	BEL	7.19315	3925	3	1	17	1
4/29/2021	BEL	7.41199	3663	4	1	17	1
4/30/2021	BEL	7.59294	3607	5	1	18	1
5/1/2021	BEL	7.44142	3205	6	1	18	1
5/2/2021	BEL	6.97721	2128	0	1	18	1
5/3/2021	BEL	7.3913	1334	1	1	18	1
5/4/2021	BEL	6.92836	2731	2	1	18	1
5/5/2021	BEL	7.39222	4119	3	1	18	1
5/6/2021	BEL	7.21992	3518	4	1	18	1
5/7/2021	BEL	7.60486	3723	5	1	19	1
5/8/2021	BEL	7.65241	3364	6	1	19	1
5/9/2021	BEL	7.62696	2258	0	1	19	1
5/10/2021	BEL	7.1864	1267	1	1	19	1
5/11/2021	BEL	7.40741	2456	2	1	19	1
5/12/2021	BEL	7.48414	3251	3	1	19	1
5/13/2021	BEL	7.47717	2890	4	1	19	1
5/14/2021	BEL	7.35005	1631	5	1	20	1
5/15/2021	BEL	7.23493	1967	6	1	20	1
5/16/2021	BEL	7.13597	1852	0	1	20	1
5/17/2021	BEL	7.35761	972	1	1	20	1
5/18/2021	BEL	7.22222	1819	2	1	20	1
5/19/2021	BEL	7.14834	3800	3	1	20	1
5/20/2021	BEL	7.08029	3192	4	1	20	1
5/21/2021	BEL	7.39821	2906	5	1	21	1
5/22/2021	BEL	7.11838	2516	6	1	21	1
5/23/2021	BEL	7.22403	1753	0	1	21	1
5/24/2021	BEL	7.22403	1753	0	1	21	1
1/31/2022	BEL	7.22403	26358	1	1	5	1
2/1/2022	BEL	7.67664	28962	2	1	5	1
2/2/2022	BEL	7.46199	45428	3	1	5	1
2/3/2022	BEL	7.56578	38027	4	1	5	1
2/4/2022	BEL	7.56601	28382	5	1	5	1
2/5/2022	BEL	7.48616	0	6	1	6	1
2/6/2022	BEL	7.53922	0	0	1	6	1
2/7/2022	BEL	7.69038	48795	1	1	6	1
2/8/2022	BEL	7.60096	19057	2	1	6	1
2/9/2022	BEL	7.35427	22333	3	1	6	1
2/10/2022	BEL	7.3927	19616	4	1	6	1
2/11/2022	BEL	7.79095	15242	5	1	6	1
2/12/2022	BEL	7.84502	0	6	1	7	1
2/13/2022	BEL	8.07458	0	0	1	7	1
2/14/2022	BEL	7.9692	26458	1	1	7	1
2/15/2022	BEL	7.7922	12762	2	1	7	1
2/16/2022	BEL	7.77886	12714	3	1	7	1
2/17/2022	BEL	7.93397	11503	4	1	7	1
2/18/2022	BEL	7.64862	9705	5	1	7	1
2/19/2022	BEL	7.92119	0	6	1	8	1
2/20/2022	BEL	7.99276	0	0	1	8	1
2/21/2022	BEL	7.80133	17989	1	1	8	1
2/22/2022	BEL	7.79015	8356	2	1	8	1
2/23/2022	BEL	7.85123	8473	3	1	8	1
2/24/2022	BEL	7.20889	8634	4	1	8	1
2/25/2022	BEL	7.73491	6359	5	1	8	1
2/26/2022	BEL	7.53195	0	6	1	9	1
2/27/2022	BEL	8.06452	0	0	1	9	1
2/28/2022	BEL	7.39916	13280	1	1	9	1
3/1/2022	BEL	7.73308	6527	2	1	9	1
3/2/2022	BEL	7.6071	0	3	1	9	1
3/3/2022	BEL	7.64498	7738	4	1	9	1
3/4/2022	BEL	7.4331	14713	5	1	9	1
3/5/2022	BEL	7.26872	0	6	1	10	1
3/6/2022	BEL	7.52783	0	0	1	10	1
3/7/2022	BEL	7.31551	15335	1	1	10	1
3/8/2022	BEL	7.33906	7495	2	1	10	1
3/9/2022	BEL	7.37671	0	3	1	10	1
3/10/2022	BEL	7.68468	20549	4	1	10	1
3/11/2022	BEL	7.72822	10381	5	1	10	1
3/12/2022	BEL	7.65418	0	6	1	11	1
3/13/2022	BEL	7.68015	0	0	1	11	1
3/14/2022	BEL	7.5563	18032	1	1	11	1
3/15/2022	BEL	7.67544	0	2	1	11	1
3/16/2022	BEL	7.7081	25700	3	1	11	1
3/17/2022	BEL	7.20156	12275	4	1	11	1
3/18/2022	BEL	7.5926	0	5	1	11	1
3/19/2022	BEL	7.60548	11502	6	1	12	1
3/20/2022	BEL	7.87996	0	0	1	12	1
3/21/2022	BEL	7.9727	21384	1	1	12	1
3/22/2022	BEL	7.81512	12669	2	1	12	1
3/23/2022	BEL	7.83868	16162	3	1	12	1
3/24/2022	BEL	7.96376	13457	4	1	12	1
3/25/2022	BEL	7.70713	10852	5	1	12	1
3/26/2022	BEL	7.82741	0	6	1	13	1
3/27/2022	BEL	7.47093	0	0	1	13	1
3/28/2022	BEL	7.46575	25362	1	1	13	1
3/29/2022	BEL	7.14757	0	2	1	13	1
3/30/2022	BEL	7.37193	0	3	1	13	1
3/31/2022	BEL	7.64113	43601	4	1	13	1
4/1/2022	BEL	7.37363	0	5	1	13	1
4/2/2022	BEL	7.66519	0	6	1	14	1
4/3/2022	BEL	7.45211	0	0	1	14	1
4/4/2022	BEL	7.45946	30475	1	1	14	1
4/5/2022	BEL	7.52809	0	2	1	14	1
4/6/2022	BEL	7.59665	0	3	1	14	1
4/7/2022	BEL	7.51546	34209	4	1	14	1
4/8/2022	BEL	7.86885	0	5	1	14	1
4/9/2022	BEL	6.20787	0	6	1	15	1
4/10/2022	BEL	6.67111	0	0	1	15	1
4/11/2022	BEL	7.45885	28099	1	1	15	1
4/12/2022	BEL	7.54771	0	2	1	15	1
4/13/2022	BEL	7.82735	0	3	1	15	1
4/14/2022	BEL	7.67338	29132	4	1	15	1
4/15/2022	BEL	7.81915	0	5	1	15	1
4/16/2022	BEL	7.5566	0	6	1	16	1
4/17/2022	BEL	8.09136	0	0	1	16	1
4/18/2022	BEL	8.04016	0	1	1	16	1
4/19/2022	BEL	7.60428	25759	2	1	16	1
4/20/2022	BEL	7.42057	0	3	1	16	1
4/21/2022	BEL	7.71739	17069	4	1	16	1
4/22/2022	BEL	7.44432	0	5	1	16	1
4/23/2022	BEL	7.48778	0	6	1	17	1
4/24/2022	BEL	7.48937	0	0	1	17	1
4/25/2022	BEL	7.51641	0	1	1	17	1
4/26/2022	BEL	7.62079	20322	2	1	17	1
4/27/2022	BEL	7.57852	0	3	1	17	1
4/28/2022	BEL	7.50649	20335	4	1	17	1
4/29/2022	BEL	7.62799	0	5	1	17	1
4/30/2022	BEL	7.90571	0	6	1	18	1
2/25/2020	DEU	7.46482	1	2	1	8	0
2/26/2020	DEU	7.44843	10	3	1	9	0
2/27/2020	DEU	7.32254	19	4	1	9	0
2/28/2020	DEU	7.5	2	5	1	9	0
2/29/2020	DEU	7.4112	31	6	1	9	0
3/1/2020	DEU	7.38344	51	0	1	9	1
3/2/2020	DEU	7.47443	29	1	1	9	1
3/3/2020	DEU	7.46949	37	2	1	9	1
3/4/2020	DEU	7.49092	66	3	1	10	1
3/5/2020	DEU	7.66838	220	4	1	10	1
3/6/2020	DEU	7.46803	188	5	1	10	1
3/7/2020	DEU	7.55812	129	6	1	10	1
3/8/2020	DEU	7.63122	241	0	1	10	1
3/9/2020	DEU	7.35065	136	1	1	10	1
3/10/2020	DEU	7.22653	281	2	1	10	1
3/11/2020	DEU	7.10402	451	3	1	11	1
3/12/2020	DEU	6.82608	170	4	1	11	1
3/13/2020	DEU	6.95397	1597	5	1	11	1
3/14/2020	DEU	7.22288	910	6	1	11	1
3/15/2020	DEU	7.26556	1210	0	1	11	1
3/16/2020	DEU	6.89723	1477	1	1	11	1
3/17/2020	DEU	7.17593	1985	2	1	11	1
3/18/2020	DEU	7.01139	3070	3	1	12	1
3/19/2020	DEU	7.22669	2993	4	1	12	1
3/20/2020	DEU	7.33004	4528	5	1	12	1
3/21/2020	DEU	7.36941	2365	6	1	12	1
3/22/2020	DEU	7.58321	2660	0	1	12	1
3/23/2020	DEU	7.36414	4183	1	1	12	1
3/24/2020	DEU	7.3913	3930	2	1	12	1
3/25/2020	DEU	7.55773	4337	3	1	13	1
3/26/2020	DEU	7.45509	6615	4	1	13	1
3/27/2020	DEU	7.48953	6933	5	1	13	1
3/28/2020	DEU	7.63443	6824	6	1	13	1
3/29/2020	DEU	7.40059	4400	0	1	13	1
3/30/2020	DEU	7.30396	4790	1	1	13	1
3/31/2020	DEU	7.39818	4923	2	1	13	1
4/1/2020	DEU	7.40727	6064	3	1	14	1
4/2/2020	DEU	7.46943	6922	4	1	14	1
4/3/2020	DEU	7.58284	6365	5	1	14	1
4/4/2020	DEU	7.66339	4933	6	1	14	1
4/5/2020	DEU	7.62066	4031	0	1	14	1
4/6/2020	DEU	7.61492	3251	1	1	14	1
4/7/2020	DEU	7.52044	4289	2	1	14	1
4/8/2020	DEU	7.59796	5633	3	1	15	1
4/9/2020	DEU	7.67515	4885	4	1	15	1
4/10/2020	DEU	7.80044	3990	5	1	15	1
4/11/2020	DEU	7.76982	2737	6	1	15	1
4/12/2020	DEU	8.00303	2946	0	1	15	1
4/13/2020	DEU	7.48305	2218	1	1	15	1
4/14/2020	DEU	7.51478	1287	2	1	15	1
4/15/2020	DEU	7.44871	3394	3	1	16	1
4/16/2020	DEU	7.49953	2945	4	1	16	1
4/17/2020	DEU	7.62662	3699	5	1	16	1
4/18/2020	DEU	7.70756	1945	6	1	16	1
4/19/2020	DEU	7.64466	1842	0	1	16	1
4/20/2020	DEU	7.35947	1881	1	1	16	1
4/21/2020	DEU	7.46537	1226	2	1	16	1
4/22/2020	DEU	7.50553	2357	3	1	17	1
4/23/2020	DEU	7.65891	2481	4	1	17	1
4/24/2020	DEU	7.64852	1870	5	1	17	1
4/25/2020	DEU	7.52887	1514	6	1	17	1
4/26/2020	DEU	7.61059	1257	0	1	17	1
4/27/2020	DEU	7.57621	988	1	1	17	1
4/28/2020	DEU	7.4149	1154	2	1	17	1
4/29/2020	DEU	7.58875	1627	3	1	18	1
4/30/2020	DEU	7.58861	1470	4	1	18	1
5/1/2020	DEU	7.80104	1068	5	1	18	1
5/2/2020	DEU	7.57992	890	6	1	18	1
5/3/2020	DEU	7.75531	697	0	1	18	1
5/4/2020	DEU	7.50054	488	1	1	18	1
5/5/2020	DEU	7.65008	855	2	1	18	1
5/6/2020	DEU	7.5537	1155	3	1	19	1
5/7/2020	DEU	7.74848	1268	4	1	19	1
5/8/2020	DEU	7.67248	1158	5	1	19	1
5/9/2020	DEU	7.61737	736	6	1	19	1
5/10/2020	DEU	7.60117	555	0	1	19	1
5/11/2020	DEU	7.31304	697	1	1	19	1
5/12/2020	DEU	7.60417	595	2	1	19	1
5/13/2020	DEU	7.61772	927	3	1	20	1
5/14/2020	DEU	7.54375	380	4	1	20	1
5/15/2020	DEU	7.74552	755	5	1	20	1
5/16/2020	DEU	7.69596	519	6	1	20	1
5/17/2020	DEU	7.70135	617	0	1	20	1
5/18/2020	DEU	7.7612	182	1	1	20	1
5/19/2020	DEU	7.57654	1227	2	1	20	1
5/20/2020	DEU	7.73201	695	3	1	21	1
5/21/2020	DEU	7.79754	548	4	1	21	1
5/22/2020	DEU	7.53113	689	5	1	21	1
5/23/2020	DEU	7.58812	276	6	1	21	1
1/31/2021	DEU	7.58812	276	6	1	21	1
2/1/2021	DEU	7.43776	4114	1	1	5	0
2/2/2021	DEU	7.23328	6114	2	1	5	0
2/3/2021	DEU	7.83228	9705	3	1	5	0
2/4/2021	DEU	7.10729	14211	4	1	5	0
2/5/2021	DEU	7.65707	12908	5	1	6	0
2/6/2021	DEU	7.13932	10485	6	1	6	0
2/7/2021	DEU	7.22797	8616	0	1	6	0
2/8/2021	DEU	7.12926	4535	1	1	6	0
2/9/2021	DEU	7.21294	3379	2	1	6	0
2/10/2021	DEU	7.40573	8072	3	1	6	0
2/11/2021	DEU	7.39518	10237	4	1	6	0
2/12/2021	DEU	7.51815	9860	5	1	7	0
2/13/2021	DEU	7.44728	8354	6	1	7	0
2/14/2021	DEU	7.56234	6114	0	1	7	0
2/15/2021	DEU	7.11011	4426	1	1	7	0
2/16/2021	DEU	7.32243	3856	2	1	7	0
2/17/2021	DEU	7.38696	7556	3	1	7	0
2/18/2021	DEU	7.44428	10207	4	1	7	0
2/19/2021	DEU	7.63971	9113	5	1	8	0
2/20/2021	DEU	7.63971	9164	6	1	8	0
2/21/2021	DEU	7.56112	7676	0	1	8	0
2/22/2021	DEU	7.41768	4369	1	1	8	0
2/23/2021	DEU	7.40868	3883	2	1	8	0
2/24/2021	DEU	7.55141	8007	3	1	8	0
2/25/2021	DEU	7.41345	11869	4	1	8	0
2/26/2021	DEU	7.39964	9997	5	1	9	0
2/27/2021	DEU	7.53696	9762	6	1	9	0
2/28/2021	DEU	7.41764	7890	0	1	9	0
3/1/2021	DEU	7.49946	4732	1	1	9	0
3/2/2021	DEU	7.46275	3943	2	1	9	1
3/3/2021	DEU	7.29304	9019	3	1	9	1
3/4/2021	DEU	7.19465	11912	4	1	9	1
3/5/2021	DEU	7.64892	10580	5	1	10	1
3/6/2021	DEU	7.47429	9557	6	1	10	1
3/7/2021	DEU	7.43038	8103	0	1	10	1
3/8/2021	DEU	7.5859	5011	1	1	10	1
3/9/2021	DEU	7.52019	4252	2	1	10	1
3/10/2021	DEU	7.46323	9146	3	1	10	1
3/11/2021	DEU	7.14507	14356	4	1	10	1
3/12/2021	DEU	7.57301	12834	5	1	11	1
3/13/2021	DEU	7.39766	12674	6	1	11	1
3/14/2021	DEU	7.30406	10790	0	1	11	1
3/15/2021	DEU	7.14192	6604	1	1	11	1
3/16/2021	DEU	7.32468	5480	2	1	11	1
3/17/2021	DEU	7.36906	13435	3	1	11	1
3/18/2021	DEU	7.30712	17504	4	1	11	1
3/19/2021	DEU	7.27044	17482	5	1	12	1
3/20/2021	DEU	6.98991	16033	6	1	12	1
3/21/2021	DEU	7.3766	13733	0	1	12	1
3/22/2021	DEU	7.13253	7709	1	1	12	1
3/23/2021	DEU	7.05606	7485	2	1	12	1
3/24/2021	DEU	7.1461	15813	3	1	12	1
3/25/2021	DEU	7.30246	22657	4	1	12	1
3/26/2021	DEU	7.41425	21573	5	1	13	1
3/27/2021	DEU	7.36379	20472	6	1	13	1
3/28/2021	DEU	7.37451	17176	0	1	13	1
3/29/2021	DEU	7.1982	9872	1	1	13	1
3/30/2021	DEU	7.18982	9549	2	1	13	1
3/31/2021	DEU	7.0767	17051	3	1	13	1
4/1/2021	DEU	7.24746	24300	4	1	13	1
4/2/2021	DEU	7.50245	21888	5	1	14	1
4/3/2021	DEU	7.19392	18129	6	1	14	1
4/4/2021	DEU	7.79482	12196	0	1	14	1
4/5/2021	DEU	7.31794	8497	1	1	14	1
4/6/2021	DEU	6.9779	6885	2	1	14	1
4/7/2021	DEU	7.38265	9677	3	1	14	1
4/8/2021	DEU	7.22441	20407	4	1	14	1
4/9/2021	DEU	7.33387	25464	5	1	15	1
4/10/2021	DEU	7.45461	24097	6	1	15	1
4/11/2021	DEU	7.58839	17855	0	1	15	1
4/12/2021	DEU	7.48909	13245	1	1	15	1
4/13/2021	DEU	7.28732	10810	2	1	15	1
4/14/2021	DEU	7.55756	21693	3	1	15	1
4/15/2021	DEU	7.19687	29426	4	1	15	1
4/16/2021	DEU	7.47208	25831	5	1	16	1
4/17/2021	DEU	7.31559	23804	6	1	16	1
4/18/2021	DEU	7.5919	19185	0	1	16	1
4/19/2021	DEU	7.31068	11437	1	1	16	1
4/20/2021	DEU	7.16334	9609	2	1	16	1
4/21/2021	DEU	7.3363	24884	3	1	16	1
4/22/2021	DEU	7.42333	29518	4	1	16	1
4/23/2021	DEU	7.4102	27543	5	1	17	1
4/24/2021	DEU	7.51387	23392	6	1	17	1
4/25/2021	DEU	7.6236	18773	0	1	17	1
4/26/2021	DEU	7.37455	11907	1	1	17	1
4/27/2021	DEU	7.31679	10976	2	1	17	1
4/28/2021	DEU	7.66703	22231	3	1	17	1
4/29/2021	DEU	7.38168	24736	4	1	17	1
4/30/2021	DEU	7.72888	24329	5	1	18	1
5/1/2021	DEU	7.62293	18935	6	1	18	1
5/2/2021	DEU	7.73603	16290	0	1	18	1
5/3/2021	DEU	7.70522	9160	1	1	18	1
5/4/2021	DEU	7.29814	7534	2	1	18	1
5/5/2021	DEU	7.34581	18034	3	1	18	1
5/6/2021	DEU	7.31223	21953	4	1	18	1
5/7/2021	DEU	7.50839	18485	5	1	19	1
5/8/2021	DEU	7.61408	15685	6	1	19	1
5/9/2021	DEU	7.71335	12656	0	1	19	1
5/10/2021	DEU	7.4298	6922	1	1	19	1
5/11/2021	DEU	7.24942	6125	2	1	19	1
5/12/2021	DEU	7.54669	14909	3	1	19	1
5/13/2021	DEU	7.58786	17419	4	1	19	1
5/14/2021	DEU	7.62196	11336	5	1	20	1
5/15/2021	DEU	7.41346	7894	6	1	20	1
5/16/2021	DEU	7.55556	8500	0	1	20	1
5/17/2021	DEU	7.5437	5412	1	1	20	1
5/18/2021	DEU	7.38187	4209	2	1	20	1
5/19/2021	DEU	7.54869	11040	3	1	20	1
5/20/2021	DEU	7.54869	12298	4	1	20	1
5/21/2021	DEU	7.71602	8769	5	1	21	1
5/22/2021	DEU	7.30825	7082	6	1	21	1
5/23/2021	DEU	7.38146	6714	0	1	21	1
5/24/2021	DEU	7.38146	6714	0	1	21	1
1/31/2022	DEU	7.38146	166575	1	1	5	1
2/1/2022	DEU	7.45133	162613	2	1	5	1
2/2/2022	DEU	7.36973	208498	3	1	5	1
2/3/2022	DEU	7.32825	236120	4	1	5	1
2/4/2022	DEU	7.40621	248838	5	1	5	1
2/5/2022	DEU	7.25113	217815	6	1	6	1
2/6/2022	DEU	7.10368	133173	0	1	6	1
2/7/2022	DEU	7.24246	95267	1	1	6	1
2/8/2022	DEU	7.44231	169571	2	1	6	1
2/9/2022	DEU	7.31068	234250	3	1	6	1
2/10/2022	DEU	7.33333	247862	4	1	6	1
2/11/2022	DEU	7.40585	240172	5	1	6	1
2/12/2022	DEU	7.45475	209789	6	1	7	1
2/13/2022	DEU	7.41247	125160	0	1	7	1
2/14/2022	DEU	7.39891	76465	1	1	7	1
2/15/2022	DEU	7.18783	159217	2	1	7	1
2/16/2022	DEU	7.2885	219972	3	1	7	1
2/17/2022	DEU	6.9147	235626	4	1	7	1
2/18/2022	DEU	7.21342	220048	5	1	7	1
2/19/2022	DEU	7.18448	189105	6	1	8	1
2/20/2022	DEU	7.25246	118032	0	1	8	1
2/21/2022	DEU	7.14049	73867	1	1	8	1
2/22/2022	DEU	7.14564	125902	2	1	8	1
2/23/2022	DEU	7.38928	209052	3	1	8	1
2/24/2022	DEU	6.24239	216322	4	1	8	1
2/25/2022	DEU	6.86541	210743	5	1	8	1
2/26/2022	DEU	6.94915	175833	6	1	9	1
2/27/2022	DEU	7.0066	107913	0	1	9	1
2/28/2022	DEU	6.91653	62349	1	1	9	1
3/1/2022	DEU	6.99976	122111	2	1	9	1
3/2/2022	DEU	7.22145	186406	3	1	9	1
3/3/2022	DEU	7.10145	210673	4	1	9	1
3/4/2022	DEU	7.07492	217593	5	1	9	1
3/5/2022	DEU	7.14351	192210	6	1	10	1
3/6/2022	DEU	7.19647	116889	0	1	10	1
3/7/2022	DEU	7.11317	78428	1	1	10	1
3/8/2022	DEU	7.35333	156799	2	1	10	1
3/9/2022	DEU	7.09806	215854	3	1	10	1
3/10/2022	DEU	7.13822	262752	4	1	10	1
3/11/2022	DEU	7.24888	252836	5	1	10	1
3/12/2022	DEU	7.12351	237086	6	1	11	1
3/13/2022	DEU	7.01129	146608	0	1	11	1
3/14/2022	DEU	7.14834	92376	1	1	11	1
3/15/2022	DEU	7.14189	198888	2	1	11	1
3/16/2022	DEU	7.35381	262594	3	1	11	1
3/17/2022	DEU	6.99042	294930	4	1	11	1
3/18/2022	DEU	7.16353	297846	5	1	11	1
3/19/2022	DEU	7.33775	260238	6	1	12	1
3/20/2022	DEU	7.50366	131792	0	1	12	1
3/21/2022	DEU	7.25327	92316	1	1	12	1
3/22/2022	DEU	7.49943	222080	2	1	12	1
3/23/2022	DEU	7.43824	283732	3	1	12	1
3/24/2022	DEU	7.26453	318386	4	1	12	1
3/25/2022	DEU	7.21784	296498	5	1	12	1
3/26/2022	DEU	7.2523	252026	6	1	13	1
3/27/2022	DEU	7.34149	111224	0	1	13	1
3/28/2022	DEU	7.18917	67502	1	1	13	1
3/29/2022	DEU	7.20759	237352	2	1	13	1
3/30/2022	DEU	7.22313	268476	3	1	13	1
3/31/2022	DEU	7.14804	527488	4	1	13	1
4/1/2022	DEU	7.15444	-56	5	1	13	1
4/2/2022	DEU	7.20187	196456	6	1	14	1
4/3/2022	DEU	7.1512	115180	0	1	14	1
4/4/2022	DEU	7.15639	0	1	1	14	1
4/5/2022	DEU	7.23637	180398	2	1	14	1
4/6/2022	DEU	7.29747	416714	3	1	14	1
4/7/2022	DEU	7.16201	175264	4	1	14	1
4/8/2022	DEU	7.26045	150674	5	1	14	1
4/9/2022	DEU	7.27754	55470	6	1	15	1
4/10/2022	DEU	7.36244	30790	0	1	15	1
4/11/2022	DEU	7.28818	200442	1	1	15	1
4/12/2022	DEU	7.24851	138652	2	1	15	1
4/13/2022	DEU	7.15932	165368	3	1	15	1
4/14/2022	DEU	7.28161	156864	4	1	15	1
4/15/2022	DEU	7.56209	37568	5	1	15	1
4/16/2022	DEU	7.39673	39784	6	1	16	1
4/17/2022	DEU	7.75389	20480	0	1	16	1
4/18/2022	DEU	7.33494	22484	1	1	16	1
4/19/2022	DEU	7.01758	198584	2	1	16	1
4/20/2022	DEU	7.22196	186324	3	1	16	1
4/21/2022	DEU	7.37982	161718	4	1	16	1
4/22/2022	DEU	7.53418	135078	5	1	16	1
4/23/2022	DEU	7.43414	39180	6	1	17	1
4/24/2022	DEU	7.40989	20084	0	1	17	1
4/25/2022	DEU	7.33081	136798	1	1	17	1
4/26/2022	DEU	7.53719	0	2	1	17	1
4/27/2022	DEU	7.80867	271766	3	1	17	1
4/28/2022	DEU	7.85615	101608	4	1	17	1
4/29/2022	DEU	7.86666	87300	5	1	17	1
4/30/2022	DEU	7.60927	11716	6	1	18	1
2/25/2020	ESP	7.00574	5	2	1	8	0
2/26/2020	ESP	6.82086	7	3	1	9	0
2/27/2020	ESP	7.07965	2	4	1	9	0
2/28/2020	ESP	7.35573	17	5	1	9	0
2/29/2020	ESP	7.21697	13	6	1	9	0
3/1/2020	ESP	6.94242	39	0	1	9	1
3/2/2020	ESP	6.93681	36	1	1	9	1
3/3/2020	ESP	6.98464	45	2	1	9	1
3/4/2020	ESP	7.01112	57	3	1	10	1
3/5/2020	ESP	7.04428	37	4	1	10	1
3/6/2020	ESP	7.32754	141	5	1	10	1
3/7/2020	ESP	7.21489	100	6	1	10	1
3/8/2020	ESP	7.00673	173	0	1	10	1
3/9/2020	ESP	6.63341	400	1	1	10	1
3/10/2020	ESP	6.26676	622	2	1	10	1
3/11/2020	ESP	6.21855	582	3	1	11	1
3/12/2020	ESP	6.01921	0	4	1	11	1
3/13/2020	ESP	6.03649	2955	5	1	11	1
3/14/2020	ESP	6.36811	1159	6	1	11	1
3/15/2020	ESP	6.61706	1407	0	1	11	1
3/16/2020	ESP	6.3293	2144	1	1	11	1
3/17/2020	ESP	6.67585	1806	2	1	11	1
3/18/2020	ESP	6.6728	2162	3	1	12	1
3/19/2020	ESP	6.84847	4053	4	1	12	1
3/20/2020	ESP	6.60201	2447	5	1	12	1
3/21/2020	ESP	6.68993	4964	6	1	12	1
3/22/2020	ESP	6.72429	3394	0	1	12	1
3/23/2020	ESP	6.63364	6368	1	1	12	1
3/24/2020	ESP	6.73108	4749	2	1	12	1
3/25/2020	ESP	6.70751	9630	3	1	13	1
3/26/2020	ESP	6.78345	8271	4	1	13	1
3/27/2020	ESP	6.86197	7933	5	1	13	1
3/28/2020	ESP	6.78326	7516	6	1	13	1
3/29/2020	ESP	6.67732	6875	0	1	13	1
3/30/2020	ESP	6.65036	7846	1	1	13	1
3/31/2020	ESP	6.64874	7967	2	1	13	1
4/1/2020	ESP	6.77472	8195	3	1	14	1
4/2/2020	ESP	6.74478	7947	4	1	14	1
4/3/2020	ESP	6.76313	7134	5	1	14	1
4/4/2020	ESP	6.69488	6969	6	1	14	1
4/5/2020	ESP	6.8212	5478	0	1	14	1
4/6/2020	ESP	6.69204	5029	1	1	14	1
4/7/2020	ESP	6.87878	5267	2	1	14	1
4/8/2020	ESP	6.85858	6278	3	1	15	1
4/9/2020	ESP	6.81591	5002	4	1	15	1
4/10/2020	ESP	6.93409	5051	5	1	15	1
4/11/2020	ESP	6.88533	4754	6	1	15	1
4/12/2020	ESP	6.90876	3804	0	1	15	1
4/13/2020	ESP	6.89447	3268	1	1	15	1
4/14/2020	ESP	6.78559	2442	2	1	15	1
4/15/2020	ESP	6.74122	5103	3	1	16	1
4/16/2020	ESP	6.86744	7304	4	1	16	1
4/17/2020	ESP	6.86291	5891	5	1	16	1
4/18/2020	ESP	7.00454	887	6	1	16	1
4/19/2020	ESP	6.85356	6948	0	1	16	1
4/20/2020	ESP	6.81879	1536	1	1	16	1
4/21/2020	ESP	6.68464	3968	2	1	16	1
4/22/2020	ESP	6.91778	4211	3	1	17	1
4/23/2020	ESP	7.22905	4635	4	1	17	1
4/24/2020	ESP	7.07458	-10034	5	1	17	1
4/25/2020	ESP	7.01777	2915	6	1	17	1
4/26/2020	ESP	6.49052	1729	0	1	17	1
4/27/2020	ESP	6.73005	1831	1	1	17	1
4/28/2020	ESP	6.8132	1308	2	1	17	1
4/29/2020	ESP	6.92255	2144	3	1	18	1
4/30/2020	ESP	6.87919	518	4	1	18	1
5/1/2020	ESP	7.14637	1781	5	1	18	1
5/2/2020	ESP	6.78102	1366	6	1	18	1
5/3/2020	ESP	6.9473	884	0	1	18	1
5/4/2020	ESP	6.67757	545	1	1	18	1
5/5/2020	ESP	6.79829	1318	2	1	18	1
5/6/2020	ESP	6.85933	996	3	1	19	1
5/7/2020	ESP	6.75693	1122	4	1	19	1
5/8/2020	ESP	6.74322	1410	5	1	19	1
5/9/2020	ESP	6.86526	721	6	1	19	1
5/10/2020	ESP	6.9325	772	0	1	19	1
5/11/2020	ESP	6.82031	3086	1	1	19	1
5/12/2020	ESP	6.83497	594	2	1	19	1
5/13/2020	ESP	6.72729	661	3	1	20	1
5/14/2020	ESP	6.58209	849	4	1	20	1
5/15/2020	ESP	6.95706	643	5	1	20	1
5/16/2020	ESP	6.79369	515	6	1	20	1
5/17/2020	ESP	6.91436	0	0	1	20	1
5/18/2020	ESP	6.74144	908	1	1	20	1
5/19/2020	ESP	6.82505	431	2	1	20	1
5/20/2020	ESP	6.83189	518	3	1	21	1
5/21/2020	ESP	6.75915	482	4	1	21	1
5/22/2020	ESP	7.01475	1787	5	1	21	1
5/23/2020	ESP	6.75343	466	6	1	21	1
1/31/2021	ESP	6.75343	27064	1	1	5	0
2/1/2021	ESP	6.67225	27064	1	1	5	0
2/2/2021	ESP	6.76597	29064	2	1	5	0
2/3/2021	ESP	7.07021	31596	3	1	5	0
2/4/2021	ESP	6.79153	29960	4	1	5	0
2/5/2021	ESP	6.82094	28565	5	1	6	0
2/6/2021	ESP	6.99008	0	6	1	6	0
2/7/2021	ESP	6.96146	0	0	1	6	0
2/8/2021	ESP	6.75514	47095	1	1	6	0
2/9/2021	ESP	6.84399	16402	2	1	6	0
2/10/2021	ESP	6.75773	18114	3	1	6	0
2/11/2021	ESP	6.96592	17853	4	1	6	0
2/12/2021	ESP	6.9973	14581	5	1	7	0
2/13/2021	ESP	7.16306	0	6	1	7	0
2/14/2021	ESP	7.2186	0	0	1	7	0
2/15/2021	ESP	6.83346	30251	1	1	7	0
2/16/2021	ESP	6.69329	10057	2	1	7	0
2/17/2021	ESP	6.84742	10829	3	1	7	0
2/18/2021	ESP	6.76199	14515	4	1	7	0
2/19/2021	ESP	6.96277	11435	5	1	8	0
2/20/2021	ESP	6.96277	0	6	1	8	0
2/21/2021	ESP	6.86997	0	0	1	8	0
2/22/2021	ESP	6.81193	20849	1	1	8	0
2/23/2021	ESP	6.9453	7461	2	1	8	0
2/24/2021	ESP	6.84792	9212	3	1	8	0
2/25/2021	ESP	6.80289	9568	4	1	8	0
2/26/2021	ESP	6.84703	8341	5	1	9	0
2/27/2021	ESP	7.04567	0	6	1	9	0
2/28/2021	ESP	7.29135	0	0	1	9	0
3/1/2021	ESP	6.95391	15978	1	1	9	0
3/2/2021	ESP	6.83477	-74347	2	1	9	1
3/3/2021	ESP	6.56706	6137	3	1	9	1
3/4/2021	ESP	6.66827	6037	4	1	9	1
3/5/2021	ESP	6.79658	6654	5	1	10	1
3/6/2021	ESP	7.16352	0	6	1	10	1
3/7/2021	ESP	6.88599	0	0	1	10	1
3/8/2021	ESP	7.22685	11958	1	1	10	1
3/9/2021	ESP	6.91206	4012	2	1	10	1
3/10/2021	ESP	6.71616	7119	3	1	10	1
3/11/2021	ESP	6.93936	6255	4	1	10	1
3/12/2021	ESP	7.03126	5348	5	1	11	1
3/13/2021	ESP	7.1811	0	6	1	11	1
3/14/2021	ESP	7.07846	0	0	1	11	1
3/15/2021	ESP	6.79779	11358	1	1	11	1
3/16/2021	ESP	6.97347	4962	2	1	11	1
3/17/2021	ESP	6.9837	6092	3	1	11	1
3/18/2021	ESP	7.02727	6216	4	1	11	1
3/19/2021	ESP	7.1441	0	5	1	12	1
3/20/2021	ESP	7.16715	0	6	1	12	1
3/21/2021	ESP	7.03728	0	0	1	12	1
3/22/2021	ESP	6.8235	16471	1	1	12	1
3/23/2021	ESP	7.03069	5516	2	1	12	1
3/24/2021	ESP	6.9923	0	3	1	12	1
3/25/2021	ESP	6.90038	13419	4	1	12	1
3/26/2021	ESP	7.13538	7586	5	1	13	1
3/27/2021	ESP	7.18938	0	6	1	13	1
3/28/2021	ESP	7.05155	0	0	1	13	1
3/29/2021	ESP	7.0575	15501	1	1	13	1
3/30/2021	ESP	7.13102	4994	2	1	13	1
3/31/2021	ESP	7.11694	8534	3	1	13	1
4/1/2021	ESP	7.11694	7041	4	1	13	1
4/2/2021	ESP	7.23401	0	5	1	14	1
4/3/2021	ESP	6.97813	9571	6	1	14	1
4/4/2021	ESP	6.99645	0	0	1	14	1
4/5/2021	ESP	6.82604	10360	1	1	14	1
4/6/2021	ESP	6.82893	6623	2	1	14	1
4/7/2021	ESP	6.8284	8788	3	1	14	1
4/8/2021	ESP	6.85784	9901	4	1	14	1
4/9/2021	ESP	7.12953	10875	5	1	15	1
4/10/2021	ESP	7.07705	0	6	1	15	1
4/11/2021	ESP	7.02048	0	0	1	15	1
4/12/2021	ESP	7.00516	22744	1	1	15	1
4/13/2021	ESP	7.1038	6292	2	1	15	1
4/14/2021	ESP	7.10686	10474	3	1	15	1
4/15/2021	ESP	7.12785	9663	4	1	15	1
4/16/2021	ESP	7.21668	10598	5	1	16	1
4/17/2021	ESP	7.12307	0	6	1	16	1
4/18/2021	ESP	7.05706	0	0	1	16	1
4/19/2021	ESP	6.96361	21071	1	1	16	1
4/20/2021	ESP	6.93196	0	2	1	16	1
4/21/2021	ESP	6.71083	17718	3	1	16	1
4/22/2021	ESP	6.98826	10814	4	1	16	1
4/23/2021	ESP	7.38857	11731	5	1	17	1
4/24/2021	ESP	7.24038	0	6	1	17	1
4/25/2021	ESP	7.11842	0	0	1	17	1
4/26/2021	ESP	6.93389	19852	1	1	17	1
4/27/2021	ESP	7.01907	7665	2	1	17	1
4/28/2021	ESP	7.0195	8665	3	1	17	1
4/29/2021	ESP	7.01163	10143	4	1	17	1
4/30/2021	ESP	7.27663	9135	5	1	18	1
5/1/2021	ESP	7.32627	0	6	1	18	1
5/2/2021	ESP	7.36254	0	0	1	18	1
5/3/2021	ESP	7.37872	16353	1	1	18	1
5/4/2021	ESP	6.92008	4515	2	1	18	1
5/5/2021	ESP	6.67605	6317	3	1	18	1
5/6/2021	ESP	7.04726	7960	4	1	18	1
5/7/2021	ESP	7.1806	8186	5	1	19	1
5/8/2021	ESP	7.21947	0	6	1	19	1
5/9/2021	ESP	6.64021	0	0	1	19	1
5/10/2021	ESP	7.00395	13984	1	1	19	1
5/11/2021	ESP	7.0549	4941	2	1	19	1
5/12/2021	ESP	7.04442	6418	3	1	19	1
5/13/2021	ESP	7.02102	5701	4	1	19	1
5/14/2021	ESP	7.29477	6347	5	1	20	1
5/15/2021	ESP	7.38811	0	6	1	20	1
5/16/2021	ESP	6.95327	0	0	1	20	1
5/17/2021	ESP	7.142	11061	1	1	20	1
5/18/2021	ESP	6.94598	3988	2	1	20	1
5/19/2021	ESP	7.02672	6080	3	1	20	1
5/20/2021	ESP	7.02672	5733	4	1	20	1
5/21/2021	ESP	7.26851	4792	5	1	21	1
5/22/2021	ESP	7.12639	0	6	1	21	1
5/23/2021	ESP	6.99934	0	0	1	21	1
5/24/2021	ESP	6.99934	0	0	1	21	1
1/31/2022	ESP	6.99934	47007	1	1	5	1
2/1/2022	ESP	7.23427	77873	2	1	5	1
2/2/2022	ESP	7.16533	86222	3	1	5	1
2/3/2022	ESP	7.17917	74368	4	1	5	1
2/4/2022	ESP	7.23096	0	5	1	5	1
2/5/2022	ESP	7.30037	0	6	1	6	1
2/6/2022	ESP	7.08848	0	0	1	6	1
2/7/2022	ESP	7.24404	195755	1	1	6	1
2/8/2022	ESP	7.18516	43831	2	1	6	1
2/9/2022	ESP	7.28743	62839	3	1	6	1
2/10/2022	ESP	7.21416	53055	4	1	6	1
2/11/2022	ESP	7.33908	49004	5	1	6	1
2/12/2022	ESP	7.20594	0	6	1	7	1
2/13/2022	ESP	7.22466	0	0	1	7	1
2/14/2022	ESP	7.30678	68706	1	1	7	1
2/15/2022	ESP	7.16314	34380	2	1	7	1
2/16/2022	ESP	7.13808	37108	3	1	7	1
2/17/2022	ESP	7.06639	34213	4	1	7	1
2/18/2022	ESP	7.24626	30615	5	1	7	1
2/19/2022	ESP	7.20623	0	6	1	8	1
2/20/2022	ESP	7.23599	0	0	1	8	1
2/21/2022	ESP	7.20717	48778	1	1	8	1
2/22/2022	ESP	7.11339	22193	2	1	8	1
2/23/2022	ESP	7.16909	33912	3	1	8	1
2/24/2022	ESP	6.64678	35892	4	1	8	1
2/25/2022	ESP	6.95227	27527	5	1	8	1
2/26/2022	ESP	7.16135	0	6	1	9	1
2/27/2022	ESP	6.99628	0	0	1	9	1
2/28/2022	ESP	7.24476	0	1	1	9	1
3/1/2022	ESP	7.14717	58561	2	1	9	1
3/2/2022	ESP	7.17178	18803	3	1	9	1
3/3/2022	ESP	7.12893	23140	4	1	9	1
3/4/2022	ESP	7.26849	22400	5	1	9	1
3/5/2022	ESP	7.38419	0	6	1	10	1
3/6/2022	ESP	7.16437	0	0	1	10	1
3/7/2022	ESP	7.1224	35997	1	1	10	1
3/8/2022	ESP	7.1866	23149	2	1	10	1
3/9/2022	ESP	6.97415	21936	3	1	10	1
3/10/2022	ESP	7.0636	22615	4	1	10	1
3/11/2022	ESP	7.23335	19849	5	1	10	1
3/12/2022	ESP	7.27837	0	6	1	11	1
3/13/2022	ESP	7.18834	0	0	1	11	1
3/14/2022	ESP	7.00948	0	1	1	11	1
3/15/2022	ESP	7.07071	36066	2	1	11	1
3/16/2022	ESP	7.14309	0	3	1	11	1
3/17/2022	ESP	6.95225	0	4	1	11	1
3/18/2022	ESP	7.1467	64597	5	1	11	1
3/19/2022	ESP	7.48517	0	6	1	12	1
3/20/2022	ESP	7.02936	0	0	1	12	1
3/21/2022	ESP	6.98405	0	1	1	12	1
3/22/2022	ESP	7.00234	54147	2	1	12	1
3/23/2022	ESP	7.1465	0	3	1	12	1
3/24/2022	ESP	7.10759	0	4	1	12	1
3/25/2022	ESP	7.17897	72892	5	1	12	1
3/26/2022	ESP	7.41662	0	6	1	13	1
3/27/2022	ESP	7.15076	0	0	1	13	1
3/28/2022	ESP	6.98819	0	1	1	13	1
3/29/2022	ESP	7.19292	56633	2	1	13	1
3/30/2022	ESP	7.2336	0	3	1	13	1
3/31/2022	ESP	7.29003	0	4	1	13	1
4/1/2022	ESP	7.39841	43265	5	1	13	1
4/2/2022	ESP	7.43558	0	6	1	14	1
4/3/2022	ESP	7.26756	0	0	1	14	1
4/4/2022	ESP	7.22122	0	1	1	14	1
4/5/2022	ESP	7.17889	27079	2	1	14	1
4/6/2022	ESP	7.12956	0	3	1	14	1
4/7/2022	ESP	7.28761	0	4	1	14	1
4/8/2022	ESP	7.46875	48834	5	1	14	1
4/9/2022	ESP	7.33464	0	6	1	15	1
4/10/2022	ESP	7.35192	0	0	1	15	1
4/11/2022	ESP	7.21774	0	1	1	15	1
4/12/2022	ESP	6.96521	34727	2	1	15	1
4/13/2022	ESP	7.14154	0	3	1	15	1
4/14/2022	ESP	7.12994	0	4	1	15	1
4/15/2022	ESP	7.42388	0	5	1	15	1
4/16/2022	ESP	7.29974	0	6	1	16	1
4/17/2022	ESP	7.08414	0	0	1	16	1
4/18/2022	ESP	7.03004	0	1	1	16	1
4/19/2022	ESP	7.00801	74679	2	1	16	1
4/20/2022	ESP	7.09413	0	3	1	16	1
4/21/2022	ESP	7.18283	0	4	1	16	1
4/22/2022	ESP	7.12227	49143	5	1	16	1
4/23/2022	ESP	7.42564	0	6	1	17	1
4/24/2022	ESP	6.99544	0	0	1	17	1
4/25/2022	ESP	7.10997	0	1	1	17	1
4/26/2022	ESP	7.0613	47421	2	1	17	1
4/27/2022	ESP	7.23767	0	3	1	17	1
4/28/2022	ESP	7.26379	0	4	1	17	1
4/29/2022	ESP	7.51609	62695	5	1	17	1
4/30/2022	ESP	7.40446	0	6	1	18	1
2/25/2020	FRA	6.35907	0	2	1	8	0
2/26/2020	FRA	6.38101	4	3	1	9	0
2/27/2020	FRA	6.44278	20	4	1	9	0
2/28/2020	FRA	6.46795	19	5	1	9	0
2/29/2020	FRA	6.33222	43	6	1	9	0
3/1/2020	FRA	6.36492	30	0	1	9	1
3/2/2020	FRA	6.30905	61	1	1	9	1
3/3/2020	FRA	6.55973	21	2	1	9	1
3/4/2020	FRA	6.49846	76	3	1	10	1
3/5/2020	FRA	6.46726	138	4	1	10	1
3/6/2020	FRA	6.59649	190	5	1	10	1
3/7/2020	FRA	6.6409	332	6	1	10	1
3/8/2020	FRA	6.49065	177	0	1	10	1
3/9/2020	FRA	6.19639	286	1	1	10	1
3/10/2020	FRA	6.34894	372	2	1	10	1
3/11/2020	FRA	6.2349	510	3	1	11	1
3/12/2020	FRA	5.60755	0	4	1	11	1
3/13/2020	FRA	5.98764	1388	5	1	11	1
3/14/2020	FRA	6.00702	815	6	1	11	1
3/15/2020	FRA	5.75781	36	0	1	11	1
3/16/2020	FRA	5.4984	2151	1	1	11	1
3/17/2020	FRA	5.91362	1032	2	1	11	1
3/18/2020	FRA	6.26596	1409	3	1	12	1
3/19/2020	FRA	6.12993	1846	4	1	12	1
3/20/2020	FRA	6.16781	1788	5	1	12	1
3/21/2020	FRA	6.27376	1705	6	1	12	1
3/22/2020	FRA	6.25998	2295	0	1	12	1
3/23/2020	FRA	6.16096	3365	1	1	12	1
3/24/2020	FRA	6.16773	2249	2	1	12	1
3/25/2020	FRA	6.28324	2962	3	1	13	1
3/26/2020	FRA	6.27804	3918	4	1	13	1
3/27/2020	FRA	6.19422	3795	5	1	13	1
3/28/2020	FRA	6.34449	4645	6	1	13	1
3/29/2020	FRA	6.18334	2603	0	1	13	1
3/30/2020	FRA	6.04632	4354	1	1	13	1
3/31/2020	FRA	5.94497	7629	2	1	13	1
4/1/2020	FRA	6.32903	4844	3	1	14	1
4/2/2020	FRA	6.17875	2106	4	1	14	1
4/3/2020	FRA	6.14728	5224	5	1	14	1
4/4/2020	FRA	6.28701	-17074	6	1	14	1
4/5/2020	FRA	6.32358	855	0	1	14	1
4/6/2020	FRA	6.17692	2654	1	1	14	1
4/7/2020	FRA	6.34304	-3491	2	1	14	1
4/8/2020	FRA	6.32587	3855	3	1	15	1
4/9/2020	FRA	6.39603	3784	4	1	15	1
4/10/2020	FRA	6.38015	1565	5	1	15	1
4/11/2020	FRA	6.52594	1445	6	1	15	1
4/12/2020	FRA	6.72562	50746	0	1	15	1
4/13/2020	FRA	6.05864	3141	1	1	15	1
4/14/2020	FRA	6.22145	17448	2	1	15	1
4/15/2020	FRA	6.51611	3208	3	1	16	1
4/16/2020	FRA	6.49383	12578	4	1	16	1
4/17/2020	FRA	6.32744	1891	5	1	16	1
4/18/2020	FRA	6.44061	3806	6	1	16	1
4/19/2020	FRA	6.3797	1092	0	1	16	1
4/20/2020	FRA	6.32917	2447	1	1	16	1
4/21/2020	FRA	6.31517	2666	2	1	16	1
4/22/2020	FRA	6.55899	1800	3	1	17	1
4/23/2020	FRA	6.67052	-1710	4	1	17	1
4/24/2020	FRA	6.57316	2811	5	1	17	1
4/25/2020	FRA	6.57457	1678	6	1	17	1
4/26/2020	FRA	6.62934	633	0	1	17	1
4/27/2020	FRA	6.47269	3686	1	1	17	1
4/28/2020	FRA	6.44448	3132	2	1	17	1
4/29/2020	FRA	6.52647	-1455	3	1	18	1
4/30/2020	FRA	6.47261	1218	4	1	18	1
5/1/2020	FRA	6.46075	526	5	1	18	1
5/2/2020	FRA	6.64729	792	6	1	18	1
5/3/2020	FRA	6.58677	361	0	1	18	1
5/4/2020	FRA	6.50467	562	1	1	18	1
5/5/2020	FRA	6.49895	1117	2	1	18	1
5/6/2020	FRA	6.62304	4136	3	1	19	1
5/7/2020	FRA	6.53177	741	4	1	19	1
5/8/2020	FRA	6.4526	531	5	1	19	1
5/9/2020	FRA	6.57239	529	6	1	19	1
5/10/2020	FRA	6.51724	249	0	1	19	1
5/11/2020	FRA	6.23806	314	1	1	19	1
5/12/2020	FRA	6.40125	753	2	1	19	1
5/13/2020	FRA	6.73073	521	3	1	20	1
5/14/2020	FRA	6.6202	642	4	1	20	1
5/15/2020	FRA	6.61442	513	5	1	20	1
5/16/2020	FRA	6.59384	415	6	1	20	1
5/17/2020	FRA	6.78268	140	0	1	20	1
5/18/2020	FRA	6.63272	444	1	1	20	1
5/19/2020	FRA	6.42516	501	2	1	20	1
5/20/2020	FRA	6.66088	482	3	1	21	1
5/21/2020	FRA	6.64873	267	4	1	21	1
5/22/2020	FRA	6.23209	756	5	1	21	1
5/23/2020	FRA	6.76208	546	6	1	21	1
1/31/2021	FRA	6.76208	19659	1	1	5	0
2/1/2021	FRA	6.4654	19659	1	1	5	0
2/2/2021	FRA	6.4354	22659	2	1	5	0
2/3/2021	FRA	7.07557	25896	3	1	5	0
2/4/2021	FRA	6.70436	-458	4	1	5	0
2/5/2021	FRA	6.72573	45287	5	1	6	0
2/6/2021	FRA	6.78127	19188	6	1	6	0
2/7/2021	FRA	6.47604	19715	0	1	6	0
2/8/2021	FRA	6.38008	4317	1	1	6	0
2/9/2021	FRA	6.40966	18253	2	1	6	0
2/10/2021	FRA	6.48768	25087	3	1	6	0
2/11/2021	FRA	6.65322	20307	4	1	6	0
2/12/2021	FRA	6.76975	20044	5	1	7	0
2/13/2021	FRA	6.70652	20809	6	1	7	0
2/14/2021	FRA	6.81781	15713	0	1	7	0
2/15/2021	FRA	6.45513	4376	1	1	7	0
2/16/2021	FRA	6.2089	19374	2	1	7	0
2/17/2021	FRA	6.46516	24507	3	1	7	0
2/18/2021	FRA	6.51214	21402	4	1	7	0
2/19/2021	FRA	6.66265	24105	5	1	8	0
2/20/2021	FRA	6.66265	21425	6	1	8	0
2/21/2021	FRA	6.67763	21619	0	1	8	0
2/22/2021	FRA	6.56194	4646	1	1	8	0
2/23/2021	FRA	6.41346	19299	2	1	8	0
2/24/2021	FRA	6.58713	31230	3	1	8	0
2/25/2021	FRA	6.47492	24549	4	1	8	0
2/26/2021	FRA	6.60317	24984	5	1	9	0
2/27/2021	FRA	6.89821	23440	6	1	9	0
2/28/2021	FRA	6.65404	19952	0	1	9	0
3/1/2021	FRA	6.58478	3964	1	1	9	1
3/2/2021	FRA	6.52403	22857	2	1	9	1
3/3/2021	FRA	6.43672	26079	3	1	9	1
3/4/2021	FRA	6.68011	25279	4	1	9	1
3/5/2021	FRA	6.62634	22967	5	1	10	1
3/6/2021	FRA	6.76744	22610	6	1	10	1
3/7/2021	FRA	6.80327	21825	0	1	10	1
3/8/2021	FRA	6.39386	5327	1	1	10	1
3/9/2021	FRA	6.64954	23029	2	1	10	1
3/10/2021	FRA	6.29806	29627	3	1	10	1
3/11/2021	FRA	6.63354	27166	4	1	10	1
3/12/2021	FRA	6.54961	25038	5	1	11	1
3/13/2021	FRA	6.59341	29650	6	1	11	1
3/14/2021	FRA	6.55635	25925	0	1	11	1
3/15/2021	FRA	6.45928	6241	1	1	11	1
3/16/2021	FRA	6.56188	30002	2	1	11	1
3/17/2021	FRA	6.58221	37638	3	1	11	1
3/18/2021	FRA	6.25238	34954	4	1	11	1
3/19/2021	FRA	6.55725	35026	5	1	12	1
3/20/2021	FRA	6.62874	35305	6	1	12	1
3/21/2021	FRA	6.61019	29984	0	1	12	1
3/22/2021	FRA	6.588	15792	1	1	12	1
3/23/2021	FRA	6.58919	14678	2	1	12	1
3/24/2021	FRA	6.59841	64225	3	1	12	1
3/25/2021	FRA	6.52502	45641	4	1	12	1
3/26/2021	FRA	6.5552	41629	5	1	13	1
3/27/2021	FRA	6.79378	42619	6	1	13	1
3/28/2021	FRA	6.78167	36182	0	1	13	1
3/29/2021	FRA	6.56843	9094	1	1	13	1
3/30/2021	FRA	6.78035	30702	2	1	13	1
3/31/2021	FRA	6.34598	57911	3	1	13	1
4/1/2021	FRA	6.62053	50449	4	1	13	1
4/2/2021	FRA	6.65654	46807	5	1	14	1
4/3/2021	FRA	6.66057	-1160	6	1	14	1
4/4/2021	FRA	6.89898	80629	0	1	14	1
4/5/2021	FRA	6.58599	10961	1	1	14	1
4/6/2021	FRA	6.44087	8045	2	1	14	1
4/7/2021	FRA	6.41324	0	3	1	14	1
4/8/2021	FRA	6.58149	96842	4	1	14	1
4/9/2021	FRA	6.32637	0	5	1	15	1
4/10/2021	FRA	6.5056	0	6	1	15	1
4/11/2021	FRA	6.59284	117900	0	1	15	1
4/12/2021	FRA	6.78337	8536	1	1	15	1
4/13/2021	FRA	6.61468	38133	2	1	15	1
4/14/2021	FRA	6.70946	43348	3	1	15	1
4/15/2021	FRA	6.70455	37894	4	1	15	1
4/16/2021	FRA	6.59447	36333	5	1	16	1
4/17/2021	FRA	6.67994	35779	6	1	16	1
4/18/2021	FRA	6.57944	27734	0	1	16	1
4/19/2021	FRA	6.38905	6696	1	1	16	1
4/20/2021	FRA	6.516	44003	2	1	16	1
4/21/2021	FRA	6.35016	33823	3	1	16	1
4/22/2021	FRA	6.57116	33400	4	1	16	1
4/23/2021	FRA	6.57301	32056	5	1	17	1
4/24/2021	FRA	6.76359	32485	6	1	17	1
4/25/2021	FRA	6.50837	24332	0	1	17	1
4/26/2021	FRA	6.6745	4376	1	1	17	1
4/27/2021	FRA	6.50594	29232	2	1	17	1
4/28/2021	FRA	6.59702	31202	3	1	17	1
4/29/2021	FRA	6.60905	26443	4	1	17	1
4/30/2021	FRA	6.84699	24134	5	1	18	1
5/1/2021	FRA	6.84883	25491	6	1	18	1
5/2/2021	FRA	6.73578	8237	0	1	18	1
5/3/2021	FRA	7.11712	3760	1	1	18	1
5/4/2021	FRA	6.41984	24217	2	1	18	1
5/5/2021	FRA	6.65502	24745	3	1	18	1
5/6/2021	FRA	6.53441	21476	4	1	18	1
5/7/2021	FRA	6.84082	18976	5	1	19	1
5/8/2021	FRA	7.04505	19459	6	1	19	1
5/9/2021	FRA	6.6435	9128	0	1	19	1
5/10/2021	FRA	6.58267	3292	1	1	19	1
5/11/2021	FRA	6.79195	19513	2	1	19	1
5/12/2021	FRA	6.79254	20030	3	1	19	1
5/13/2021	FRA	7.06428	19461	4	1	19	1
5/14/2021	FRA	6.918	6469	5	1	20	1
5/15/2021	FRA	6.94249	15653	6	1	20	1
5/16/2021	FRA	6.79817	13948	0	1	20	1
5/17/2021	FRA	6.80796	3350	1	1	20	1
5/18/2021	FRA	6.77155	16001	2	1	20	1
5/19/2021	FRA	7.08917	18128	3	1	20	1
5/20/2021	FRA	7.08917	-349116	4	1	20	1
5/21/2021	FRA	7.04883	12533	5	1	21	1
5/22/2021	FRA	6.93437	12383	6	1	21	1
5/23/2021	FRA	6.90539	8976	0	1	21	1
5/24/2021	FRA	6.90539	8976	0	1	21	1
1/31/2022	FRA	6.90539	240671	1	1	5	1
2/1/2022	FRA	7.09928	399668	2	1	5	1
2/2/2022	FRA	7.26799	265890	3	1	5	1
2/3/2022	FRA	7.19253	270628	4	1	5	1
2/4/2022	FRA	7.22213	240876	5	1	5	1
2/5/2022	FRA	7.20478	214542	6	1	6	1
2/6/2022	FRA	6.96271	155440	0	1	6	1
2/7/2022	FRA	7.2535	43530	1	1	6	1
2/8/2022	FRA	7.25013	234960	2	1	6	1
2/9/2022	FRA	7.22687	-33954	3	1	6	1
2/10/2022	FRA	7.33885	329524	4	1	6	1
2/11/2022	FRA	7.38596	122872	5	1	6	1
2/12/2022	FRA	7.34926	118612	6	1	7	1
2/13/2022	FRA	7.31685	86560	0	1	7	1
2/14/2022	FRA	7.45967	23854	1	1	7	1
2/15/2022	FRA	7.25289	0	2	1	7	1
2/16/2022	FRA	7.25153	211540	3	1	7	1
2/17/2022	FRA	7.28861	92306	4	1	7	1
2/18/2022	FRA	7.19861	82554	5	1	7	1
2/19/2022	FRA	7.30378	76552	6	1	8	1
2/20/2022	FRA	7.28699	59002	0	1	8	1
2/21/2022	FRA	7.19592	9532	1	1	8	1
2/22/2022	FRA	7.0632	83750	2	1	8	1
2/23/2022	FRA	7.26178	65330	3	1	8	1
2/24/2022	FRA	6.79086	66700	4	1	8	1
2/25/2022	FRA	7.07685	58120	5	1	8	1
2/26/2022	FRA	7.22313	53624	6	1	9	1
2/27/2022	FRA	7.10652	42600	0	1	9	1
2/28/2022	FRA	7.1484	11108	1	1	9	1
3/1/2022	FRA	7.25877	67404	2	1	9	1
3/2/2022	FRA	7.10251	57698	3	1	9	1
3/3/2022	FRA	7.16645	58662	4	1	9	1
3/4/2022	FRA	7.20987	57498	5	1	9	1
3/5/2022	FRA	7.37698	53678	6	1	10	1
3/6/2022	FRA	7.20898	45328	0	1	10	1
3/7/2022	FRA	7.20644	11236	1	1	10	1
3/8/2022	FRA	7.21761	79848	2	1	10	1
3/9/2022	FRA	7.1025	69124	3	1	10	1
3/10/2022	FRA	6.97208	69048	4	1	10	1
3/11/2022	FRA	7.24009	72700	5	1	10	1
3/12/2022	FRA	7.21955	70524	6	1	11	1
3/13/2022	FRA	7.06965	59036	0	1	11	1
3/14/2022	FRA	7.19382	18854	1	1	11	1
3/15/2022	FRA	7.26932	105934	2	1	11	1
3/16/2022	FRA	7.35698	105786	3	1	11	1
3/17/2022	FRA	7.06471	100158	4	1	11	1
3/18/2022	FRA	7.5352	96352	5	1	11	1
3/19/2022	FRA	7.35189	98104	6	1	12	1
3/20/2022	FRA	7.16175	81282	0	1	12	1
3/21/2022	FRA	7.24051	19134	1	1	12	1
3/22/2022	FRA	7.35435	180776	2	1	12	1
3/23/2022	FRA	7.30892	145560	3	1	12	1
3/24/2022	FRA	7.32424	140142	4	1	12	1
3/25/2022	FRA	7.35515	139194	5	1	12	1
3/26/2022	FRA	7.40906	139516	6	1	13	1
3/27/2022	FRA	7.30602	110176	0	1	13	1
3/28/2022	FRA	7.39483	24680	1	1	13	1
3/29/2022	FRA	7.16393	207724	2	1	13	1
3/30/2022	FRA	7.1565	167886	3	1	13	1
3/31/2022	FRA	7.31346	169310	4	1	13	1
4/1/2022	FRA	7.19578	147384	5	1	13	1
4/2/2022	FRA	7.4371	132116	6	1	14	1
4/3/2022	FRA	7.35018	102264	0	1	14	1
4/4/2022	FRA	7.29812	27648	1	1	14	1
4/5/2022	FRA	7.32028	198632	2	1	14	1
4/6/2022	FRA	7.3474	149928	3	1	14	1
4/7/2022	FRA	7.3751	158792	4	1	14	1
4/8/2022	FRA	7.33298	147876	5	1	14	1
4/9/2022	FRA	7.39522	141690	6	1	15	1
4/10/2022	FRA	6.71509	107654	0	1	15	1
4/11/2022	FRA	7.0431	21750	1	1	15	1
4/12/2022	FRA	7.40112	190762	2	1	15	1
4/13/2022	FRA	7.35815	133638	3	1	15	1
4/14/2022	FRA	7.2368	137342	4	1	15	1
4/15/2022	FRA	7.45362	125394	5	1	15	1
4/16/2022	FRA	7.4888	111582	6	1	16	1
4/17/2022	FRA	7.34122	86652	0	1	16	1
4/18/2022	FRA	7.223	19808	1	1	16	1
4/19/2022	FRA	7.17252	21298	2	1	16	1
4/20/2022	FRA	6.86005	155710	3	1	16	1
4/21/2022	FRA	7.22428	104008	4	1	16	1
4/22/2022	FRA	7.15439	73676	5	1	16	1
4/23/2022	FRA	7.05139	80572	6	1	17	1
4/24/2022	FRA	6.87607	58952	0	1	17	1
4/25/2022	FRA	7.25116	11264	1	1	17	1
4/26/2022	FRA	7.42026	97498	2	1	17	1
4/27/2022	FRA	7.64766	54822	3	1	17	1
4/28/2022	FRA	7.51237	59760	4	1	17	1
4/29/2022	FRA	7.67675	50262	5	1	17	1
4/30/2022	FRA	7.62697	49482	6	1	18	1
2/25/2020	GBR	7.64717	0	2	1	8	0
2/26/2020	GBR	7.81998	3	3	1	9	0
2/27/2020	GBR	7.62973	7	4	1	9	0
2/28/2020	GBR	7.75406	12	5	1	9	0
2/29/2020	GBR	7.57038	5	6	1	9	0
3/1/2020	GBR	7.69086	33	0	1	9	1
3/2/2020	GBR	7.60326	40	1	1	9	1
3/3/2020	GBR	7.6309	55	2	1	9	1
3/4/2020	GBR	7.65558	57	3	1	10	1
3/5/2020	GBR	7.83281	49	4	1	10	1
3/6/2020	GBR	7.94929	79	5	1	10	1
3/7/2020	GBR	7.58833	55	6	1	10	1
3/8/2020	GBR	7.8266	54	0	1	10	1
3/9/2020	GBR	7.44608	147	1	1	10	1
3/10/2020	GBR	7.42475	259	2	1	10	1
3/11/2020	GBR	7.3681	412	3	1	11	1
3/12/2020	GBR	6.90624	489	4	1	11	1
3/13/2020	GBR	7.10802	480	5	1	11	1
3/14/2020	GBR	7.27031	364	6	1	11	1
3/15/2020	GBR	7.24867	443	0	1	11	1
3/16/2020	GBR	6.84742	615	1	1	11	1
3/17/2020	GBR	6.93756	770	2	1	11	1
3/18/2020	GBR	7.12574	1006	3	1	12	1
3/19/2020	GBR	7.13526	1066	4	1	12	1
3/20/2020	GBR	7.21094	1258	5	1	12	1
3/21/2020	GBR	7.41502	1215	6	1	12	1
3/22/2020	GBR	7.30943	1388	0	1	12	1
3/23/2020	GBR	6.92259	2349	1	1	12	1
3/24/2020	GBR	7.20666	2382	2	1	12	1
3/25/2020	GBR	7.43758	2717	3	1	13	1
3/26/2020	GBR	7.59208	3127	4	1	13	1
3/27/2020	GBR	7.62851	3249	5	1	13	1
3/28/2020	GBR	7.68212	2843	6	1	13	1
3/29/2020	GBR	7.50719	2892	0	1	13	1
3/30/2020	GBR	7.51215	4327	1	1	13	1
3/31/2020	GBR	7.56089	4534	2	1	13	1
4/1/2020	GBR	7.49006	4974	3	1	14	1
4/2/2020	GBR	7.57875	4929	4	1	14	1
4/3/2020	GBR	7.56052	4981	5	1	14	1
4/4/2020	GBR	7.65515	4073	6	1	14	1
4/5/2020	GBR	7.4087	3650	0	1	14	1
4/6/2020	GBR	7.2967	5316	1	1	14	1
4/7/2020	GBR	7.56726	5486	2	1	14	1
4/8/2020	GBR	7.55582	5163	3	1	15	1
4/9/2020	GBR	7.63602	5163	3	1	15	1
4/10/2020	GBR	7.70678	5163	3	1	15	1
4/11/2020	GBR	7.63809	3613	6	1	15	1
4/12/2020	GBR	7.70336	3539	0	1	15	1
4/13/2020	GBR	7.45861	4205	1	1	15	1
4/14/2020	GBR	7.54909	4348	2	1	15	1
4/15/2020	GBR	7.59703	5100	3	1	16	1
4/16/2020	GBR	7.5493	5343	4	1	16	1
4/17/2020	GBR	7.54867	4990	5	1	16	1
4/18/2020	GBR	7.67478	4736	6	1	16	1
4/19/2020	GBR	7.63769	3860	0	1	16	1
4/20/2020	GBR	7.63811	4866	1	1	16	1
4/21/2020	GBR	7.78871	4775	2	1	16	1
4/22/2020	GBR	7.75087	5505	3	1	17	1
4/23/2020	GBR	7.90331	5168	4	1	17	1
4/24/2020	GBR	7.83713	4981	5	1	17	1
4/25/2020	GBR	7.81736	3764	6	1	17	1
4/26/2020	GBR	7.85702	3473	0	1	17	1
4/27/2020	GBR	7.6019	4704	1	1	17	1
4/28/2020	GBR	7.59696	4727	2	1	17	1
4/29/2020	GBR	7.64047	5450	3	1	18	1
4/30/2020	GBR	7.8749	4964	4	1	18	1
5/1/2020	GBR	7.79689	4730	5	1	18	1
5/2/2020	GBR	7.8792	3230	6	1	18	1
5/3/2020	GBR	7.63458	2977	0	1	18	1
5/4/2020	GBR	7.60405	3383	1	1	18	1
5/5/2020	GBR	7.66143	3689	2	1	18	1
5/6/2020	GBR	7.63624	3836	3	1	19	1
5/7/2020	GBR	7.71228	3771	4	1	19	1
5/8/2020	GBR	7.70659	3052	5	1	19	1
5/9/2020	GBR	7.61338	2150	6	1	19	1
5/10/2020	GBR	7.17446	2322	0	1	19	1
5/11/2020	GBR	7.30158	3589	1	1	19	1
5/12/2020	GBR	7.62339	3395	2	1	19	1
5/13/2020	GBR	7.6451	3300	3	1	20	1
5/14/2020	GBR	7.70572	2618	4	1	20	1
5/15/2020	GBR	7.74676	2521	5	1	20	1
5/16/2020	GBR	7.66375	2072	6	1	20	1
5/17/2020	GBR	7.77105	1826	0	1	20	1
5/18/2020	GBR	7.6661	2577	1	1	20	1
5/19/2020	GBR	7.70033	3058	2	1	20	1
5/20/2020	GBR	7.71444	2712	3	1	21	1
5/21/2020	GBR	7.77252	2554	4	1	21	1
5/22/2020	GBR	7.65623	2041	5	1	21	1
5/23/2020	GBR	7.42484	1508	6	1	21	1
5/24/2020	GBR	7.42484	1508	6	1	21	1
2/1/2021	GBR	7.34801	13840	1	1	5	0
2/2/2021	GBR	6.75869	16840	2	1	5	0
2/3/2021	GBR	7.14694	19202	3	1	5	0
2/4/2021	GBR	7.32433	20634	4	1	5	0
2/5/2021	GBR	7.70404	19114	5	1	6	0
2/6/2021	GBR	7.1929	18262	6	1	6	0
2/7/2021	GBR	7.09283	15845	0	1	6	0
2/8/2021	GBR	7.28716	14104	1	1	6	0
2/9/2021	GBR	7.4075	12364	2	1	6	0
2/10/2021	GBR	7.41585	13013	3	1	6	0
2/11/2021	GBR	7.53991	13494	4	1	6	0
2/12/2021	GBR	7.76024	15144	5	1	7	0
2/13/2021	GBR	7.23142	13307	6	1	7	0
2/14/2021	GBR	7.4399	10972	0	1	7	0
2/15/2021	GBR	7.38449	9765	1	1	7	0
2/16/2021	GBR	7.49593	10625	2	1	7	0
2/17/2021	GBR	7.49387	12717	3	1	7	0
2/18/2021	GBR	7.51794	12057	4	1	7	0
2/19/2021	GBR	7.66871	12027	5	1	8	0
2/20/2021	GBR	7.66871	10406	6	1	8	0
2/21/2021	GBR	7.31497	9834	0	1	8	0
2/22/2021	GBR	7.36857	10641	1	1	8	0
2/23/2021	GBR	7.43737	8489	2	1	8	0
2/24/2021	GBR	7.59604	9938	3	1	8	0
2/25/2021	GBR	7.58194	9985	4	1	8	0
2/26/2021	GBR	7.81183	8523	5	1	9	0
2/27/2021	GBR	7.5734	7434	6	1	9	0
2/28/2021	GBR	7.48607	6035	0	1	9	0
3/1/2021	GBR	7.7313	5455	1	1	9	1
3/2/2021	GBR	7.49571	6391	2	1	9	1
3/3/2021	GBR	7.44868	6385	3	1	9	1
3/4/2021	GBR	7.45997	6573	4	1	9	1
3/5/2021	GBR	7.65573	5946	5	1	10	1
3/6/2021	GBR	7.48331	6039	6	1	10	1
3/7/2021	GBR	7.31082	5177	0	1	10	1
3/8/2021	GBR	7.6228	4712	1	1	10	1
3/9/2021	GBR	7.31277	5766	2	1	10	1
3/10/2021	GBR	7.38374	5926	3	1	10	1
3/11/2021	GBR	7.39617	6753	4	1	10	1
3/12/2021	GBR	7.59093	6609	5	1	11	1
3/13/2021	GBR	7.23886	5534	6	1	11	1
3/14/2021	GBR	7.30937	4618	0	1	11	1
3/15/2021	GBR	7.41989	5089	1	1	11	1
3/16/2021	GBR	7.49668	5294	2	1	11	1
3/17/2021	GBR	7.63322	5758	3	1	11	1
3/18/2021	GBR	7.40946	6303	4	1	11	1
3/19/2021	GBR	7.66509	4802	5	1	12	1
3/20/2021	GBR	7.43909	5587	6	1	12	1
3/21/2021	GBR	7.29517	5312	0	1	12	1
3/22/2021	GBR	7.48354	5342	1	1	12	1
3/23/2021	GBR	7.38527	5379	2	1	12	1
3/24/2021	GBR	7.63585	5604	3	1	12	1
3/25/2021	GBR	7.62036	6220	4	1	12	1
3/26/2021	GBR	7.79741	6187	5	1	13	1
3/27/2021	GBR	7.79116	3865	6	1	13	1
3/28/2021	GBR	7.55358	3862	0	1	13	1
3/29/2021	GBR	7.62006	4654	1	1	13	1
3/30/2021	GBR	7.67945	4040	2	1	13	1
3/31/2021	GBR	7.62421	4052	3	1	13	1
4/1/2021	GBR	7.76608	4478	4	1	13	1
4/2/2021	GBR	7.87853	3402	5	1	14	1
4/3/2021	GBR	7.64214	3423	6	1	14	1
4/4/2021	GBR	7.92075	2297	0	1	14	1
4/5/2021	GBR	7.35482	2762	1	1	14	1
4/6/2021	GBR	7.27016	2379	2	1	14	1
4/7/2021	GBR	7.51836	2762	3	1	14	1
4/8/2021	GBR	7.56405	3030	4	1	14	1
4/9/2021	GBR	6.81462	-4860	5	1	15	1
4/10/2021	GBR	7.23764	2584	6	1	15	1
4/11/2021	GBR	7.379	1730	0	1	15	1
4/12/2021	GBR	7.5479	3568	1	1	15	1
4/13/2021	GBR	7.6859	2471	2	1	15	1
4/14/2021	GBR	7.65883	2491	3	1	15	1
4/15/2021	GBR	7.75774	2671	4	1	15	1
4/16/2021	GBR	7.57976	2756	5	1	16	1
4/17/2021	GBR	7.49376	2206	6	1	16	1
4/18/2021	GBR	7.41154	1882	0	1	16	1
4/19/2021	GBR	7.13482	2963	1	1	16	1
4/20/2021	GBR	7.24633	2524	2	1	16	1
4/21/2021	GBR	7.49267	2396	3	1	16	1
4/22/2021	GBR	7.80635	2728	4	1	16	1
4/23/2021	GBR	7.92366	2678	5	1	17	1
4/24/2021	GBR	7.61856	2061	6	1	17	1
4/25/2021	GBR	7.40795	1712	0	1	17	1
4/26/2021	GBR	7.60035	2064	1	1	17	1
4/27/2021	GBR	7.60365	2685	2	1	17	1
4/28/2021	GBR	7.63316	2166	3	1	17	1
4/29/2021	GBR	7.70236	2445	4	1	17	1
4/30/2021	GBR	7.84269	2381	5	1	18	1
5/1/2021	GBR	7.72663	1907	6	1	18	1
5/2/2021	GBR	7.24377	1671	0	1	18	1
5/3/2021	GBR	7.37589	1649	1	1	18	1
5/4/2021	GBR	7.50254	1946	2	1	18	1
5/5/2021	GBR	7.69641	2144	3	1	18	1
5/6/2021	GBR	7.69886	2613	4	1	18	1
5/7/2021	GBR	7.65325	2490	5	1	19	1
5/8/2021	GBR	7.52443	2047	6	1	19	1
5/9/2021	GBR	7.57943	1770	0	1	19	1
5/10/2021	GBR	7.67438	2357	1	1	19	1
5/11/2021	GBR	7.58104	2474	2	1	19	1
5/12/2021	GBR	7.63681	2284	3	1	19	1
5/13/2021	GBR	7.59197	2656	4	1	19	1
5/14/2021	GBR	7.75916	2193	5	1	20	1
5/15/2021	GBR	7.64005	2027	6	1	20	1
5/16/2021	GBR	7.54878	1926	0	1	20	1
5/17/2021	GBR	7.66471	1979	1	1	20	1
5/18/2021	GBR	7.54238	-2364	2	1	20	1
5/19/2021	GBR	7.66739	2135	3	1	20	1
5/20/2021	GBR	7.66739	2694	4	1	20	1
5/21/2021	GBR	7.70945	2702	5	1	21	1
5/22/2021	GBR	7.68018	2523	6	1	21	1
5/23/2021	GBR	7.23136	2092	0	1	21	1
1/31/2022	GBR	7.23136	112452	1	1	5	1
2/1/2022	GBR	7.7668	112452	2	1	5	1
2/2/2022	GBR	7.77039	86856	3	1	5	1
2/3/2022	GBR	7.69771	92632	4	1	5	1
2/4/2022	GBR	7.9049	82052	5	1	5	1
2/5/2022	GBR	7.69321	60116	6	1	6	1
2/6/2022	GBR	7.6906	53324	0	1	6	1
2/7/2022	GBR	7.80488	63308	1	1	6	1
2/8/2022	GBR	7.52944	66172	2	1	6	1
2/9/2022	GBR	7.67142	67316	3	1	6	1
2/10/2022	GBR	7.7443	162080	4	1	6	1
2/11/2022	GBR	8.02211	58316	5	1	6	1
2/12/2022	GBR	7.91523	45500	6	1	7	1
2/13/2022	GBR	7.81657	40844	0	1	7	1
2/14/2022	GBR	7.96913	41168	1	1	7	1
2/15/2022	GBR	7.77889	45924	2	1	7	1
2/16/2022	GBR	7.6784	53754	3	1	7	1
2/17/2022	GBR	7.67218	51352	4	1	7	1
2/18/2022	GBR	7.46511	47146	5	1	7	1
2/19/2022	GBR	7.62279	39220	6	1	8	1
2/20/2022	GBR	7.57842	31008	0	1	8	1
2/21/2022	GBR	7.60448	38140	1	1	8	1
2/22/2022	GBR	7.77408	40876	2	1	8	1
2/23/2022	GBR	7.5593	39236	3	1	8	1
2/24/2022	GBR	7.29483	38480	4	1	8	1
2/25/2022	GBR	7.81999	31600	5	1	8	1
2/26/2022	GBR	7.71222	0	6	1	9	1
2/27/2022	GBR	7.48534	0	0	1	9	1
2/28/2022	GBR	7.73715	81936	1	1	9	1
3/1/2022	GBR	7.78414	98868	2	1	9	1
3/2/2022	GBR	7.68334	43752	3	1	9	1
3/3/2022	GBR	7.89051	45376	4	1	9	1
3/4/2022	GBR	7.58329	44484	5	1	9	1
3/5/2022	GBR	7.86477	0	6	1	10	1
3/6/2022	GBR	7.82512	0	0	1	10	1
3/7/2022	GBR	7.69206	126120	1	1	10	1
3/8/2022	GBR	8.0153	61714	2	1	10	1
3/9/2022	GBR	7.82108	66870	3	1	10	1
3/10/2022	GBR	7.81382	84092	4	1	10	1
3/11/2022	GBR	7.93848	72508	5	1	10	1
3/12/2022	GBR	7.9373	0	6	1	11	1
3/13/2022	GBR	7.79463	0	0	1	11	1
3/14/2022	GBR	7.79943	170468	1	1	11	1
3/15/2022	GBR	7.74614	119228	2	1	11	1
3/16/2022	GBR	7.74529	90976	3	1	11	1
3/17/2022	GBR	7.68989	90472	4	1	11	1
3/18/2022	GBR	7.96423	92134	5	1	11	1
3/19/2022	GBR	7.93323	0	6	1	12	1
3/20/2022	GBR	7.85846	0	0	1	12	1
3/21/2022	GBR	7.94173	225672	1	1	12	1
3/22/2022	GBR	7.88258	94298	2	1	12	1
3/23/2022	GBR	7.89367	102266	3	1	12	1
3/24/2022	GBR	7.90145	97818	4	1	12	1
3/25/2022	GBR	8.04418	77308	5	1	12	1
3/26/2022	GBR	7.80939	0	6	1	13	1
3/27/2022	GBR	8.04179	0	0	1	13	1
3/28/2022	GBR	7.74136	214392	1	1	13	1
3/29/2022	GBR	7.78068	80656	2	1	13	1
3/30/2022	GBR	7.61623	86836	3	1	13	1
3/31/2022	GBR	7.7763	74416	4	1	13	1
4/1/2022	GBR	7.93854	69450	5	1	13	1
4/2/2022	GBR	7.86278	0	6	1	14	1
4/3/2022	GBR	7.80265	0	0	1	14	1
4/4/2022	GBR	7.63663	142806	1	1	14	1
4/5/2022	GBR	7.81929	50624	2	1	14	1
4/6/2022	GBR	7.79388	51252	3	1	14	1
4/7/2022	GBR	7.87818	46990	4	1	14	1
4/8/2022	GBR	8.02604	41284	5	1	14	1
4/9/2022	GBR	7.82758	0	6	1	15	1
4/10/2022	GBR	7.86472	0	0	1	15	1
4/11/2022	GBR	7.91023	91174	1	1	15	1
4/12/2022	GBR	7.54406	38276	2	1	15	1
4/13/2022	GBR	7.72172	35836	3	1	15	1
4/14/2022	GBR	7.94649	32522	4	1	15	1
4/15/2022	GBR	8.00035	0	5	1	15	1
4/16/2022	GBR	7.95956	0	6	1	16	1
4/17/2022	GBR	8.17787	0	0	1	16	1
4/18/2022	GBR	7.74167	0	1	1	16	1
4/19/2022	GBR	7.64854	116306	2	1	16	1
4/20/2022	GBR	7.84572	26092	3	1	16	1
4/21/2022	GBR	8.06874	19472	4	1	16	1
4/22/2022	GBR	8.24673	23698	5	1	16	1
4/23/2022	GBR	8.08119	0	6	1	17	1
4/24/2022	GBR	8.06625	0	0	1	17	1
4/25/2022	GBR	8.11357	44992	1	1	17	1
4/26/2022	GBR	8.05017	16610	2	1	17	1
4/27/2022	GBR	8.10927	17112	3	1	17	1
4/28/2022	GBR	8.11495	14004	4	1	17	1
4/29/2022	GBR	8.27656	12416	5	1	17	1
4/30/2022	GBR	8.15691	0	6	1	18	1
2/25/2020	ITA	6.9293	97	2	1	8	0
2/26/2020	ITA	6.93073	131	3	1	9	0
2/27/2020	ITA	7.09912	202	4	1	9	0
2/28/2020	ITA	7.22678	233	5	1	9	0
2/29/2020	ITA	7.0612	240	6	1	9	0
3/1/2020	ITA	7.09549	566	0	1	9	1
3/2/2020	ITA	6.91112	342	1	1	9	1
3/3/2020	ITA	6.9944	466	2	1	9	1
3/4/2020	ITA	6.88776	587	3	1	10	1
3/5/2020	ITA	7.08146	769	4	1	10	1
3/6/2020	ITA	7.00897	778	5	1	10	1
3/7/2020	ITA	6.93846	1247	6	1	10	1
3/8/2020	ITA	6.87324	1492	0	1	10	1
3/9/2020	ITA	6.75242	1797	1	1	10	1
3/10/2020	ITA	6.88328	977	2	1	10	1
3/11/2020	ITA	6.71233	2313	3	1	11	1
3/12/2020	ITA	6.90027	2651	4	1	11	1
3/13/2020	ITA	6.97542	2547	5	1	11	1
3/14/2020	ITA	7.05784	3497	6	1	11	1
3/15/2020	ITA	7.19685	3590	0	1	11	1
3/16/2020	ITA	7.05326	3233	1	1	11	1
3/17/2020	ITA	7.1625	3526	2	1	11	1
3/18/2020	ITA	7.01256	4207	3	1	12	1
3/19/2020	ITA	7.03053	5322	4	1	12	1
3/20/2020	ITA	6.91158	5986	5	1	12	1
3/21/2020	ITA	6.84863	6557	6	1	12	1
3/22/2020	ITA	7.06318	5560	0	1	12	1
3/23/2020	ITA	7.17506	4789	1	1	12	1
3/24/2020	ITA	7.0763	5249	2	1	12	1
3/25/2020	ITA	7.12146	5210	3	1	13	1
3/26/2020	ITA	6.99196	6203	4	1	13	1
3/27/2020	ITA	7.07952	5909	5	1	13	1
3/28/2020	ITA	7.2685	5974	6	1	13	1
3/29/2020	ITA	7.23464	5217	0	1	13	1
3/30/2020	ITA	7.08394	4050	1	1	13	1
3/31/2020	ITA	7.1606	4053	2	1	13	1
4/1/2020	ITA	7.09889	4782	3	1	14	1
4/2/2020	ITA	7.27198	4668	4	1	14	1
4/3/2020	ITA	7.15477	4585	5	1	14	1
4/4/2020	ITA	7.2963	4805	6	1	14	1
4/5/2020	ITA	7.4909	4316	0	1	14	1
4/6/2020	ITA	7.00573	3599	1	1	14	1
4/7/2020	ITA	7.09323	3039	2	1	14	1
4/8/2020	ITA	7.23099	3836	3	1	15	1
4/9/2020	ITA	7.12443	4204	4	1	15	1
4/10/2020	ITA	7.1756	3951	5	1	15	1
4/11/2020	ITA	7.42222	4694	6	1	15	1
4/12/2020	ITA	8.04667	4092	0	1	15	1
4/13/2020	ITA	7.13607	3153	1	1	15	1
4/14/2020	ITA	7.07529	2972	2	1	15	1
4/15/2020	ITA	7.16996	2667	3	1	16	1
4/16/2020	ITA	7.00471	3786	4	1	16	1
4/17/2020	ITA	7.209	3493	5	1	16	1
4/18/2020	ITA	7.36834	3491	6	1	16	1
4/19/2020	ITA	7.33764	3047	0	1	16	1
4/20/2020	ITA	7.17884	2256	1	1	16	1
4/21/2020	ITA	7.44852	2729	2	1	16	1
4/22/2020	ITA	7.43708	3370	3	1	17	1
4/23/2020	ITA	7.40936	2646	4	1	17	1
4/24/2020	ITA	7.56245	3021	5	1	17	1
4/25/2020	ITA	7.7607	2357	6	1	17	1
4/26/2020	ITA	7.12752	2324	0	1	17	1
4/27/2020	ITA	7.11306	1739	1	1	17	1
4/28/2020	ITA	7.18885	2091	2	1	17	1
4/29/2020	ITA	7.14871	2086	3	1	18	1
4/30/2020	ITA	7.24986	1872	4	1	18	1
5/1/2020	ITA	7.5021	1965	5	1	18	1
5/2/2020	ITA	7.3824	1900	6	1	18	1
5/3/2020	ITA	7.43152	1389	0	1	18	1
5/4/2020	ITA	7.24159	1221	1	1	18	1
5/5/2020	ITA	7.4119	1075	2	1	18	1
5/6/2020	ITA	7.28503	1444	3	1	19	1
5/7/2020	ITA	7.47913	1401	4	1	19	1
5/8/2020	ITA	7.36144	1327	5	1	19	1
5/9/2020	ITA	7.51969	1083	6	1	19	1
5/10/2020	ITA	7.57743	802	0	1	19	1
5/11/2020	ITA	7.12231	744	1	1	19	1
5/12/2020	ITA	7.30428	1402	2	1	19	1
5/13/2020	ITA	7.24781	888	3	1	20	1
5/14/2020	ITA	7.2831	992	4	1	20	1
5/15/2020	ITA	7.29198	789	5	1	20	1
5/16/2020	ITA	7.5254	875	6	1	20	1
5/17/2020	ITA	7.66326	675	0	1	20	1
5/18/2020	ITA	7.50209	451	1	1	20	1
5/19/2020	ITA	7.43325	813	2	1	20	1
5/20/2020	ITA	7.57112	665	3	1	21	1
5/21/2020	ITA	7.52654	642	4	1	21	1
5/22/2020	ITA	7.43349	652	5	1	21	1
5/23/2020	ITA	7.57991	669	6	1	21	1
1/31/2021	ITA	7.57991	8651	1	1	5	1
2/1/2021	ITA	7.11846	8651	1	1	5	0
2/2/2021	ITA	6.79865	9651	2	1	5	0
2/3/2021	ITA	7.5089	13182	3	1	5	0
2/4/2021	ITA	7.26089	13656	4	1	5	0
2/5/2021	ITA	7.32668	14213	5	1	6	0
2/6/2021	ITA	7.10135	13439	6	1	6	0
2/7/2021	ITA	7.2823	11640	0	1	6	0
2/8/2021	ITA	7.11124	7969	1	1	6	0
2/9/2021	ITA	6.84598	10612	2	1	6	0
2/10/2021	ITA	7.07263	12947	3	1	6	0
2/11/2021	ITA	7.16631	15137	4	1	6	0
2/12/2021	ITA	7.14386	13893	5	1	7	0
2/13/2021	ITA	6.81374	13523	6	1	7	0
2/14/2021	ITA	7.38006	11060	0	1	7	0
2/15/2021	ITA	7.11377	7344	1	1	7	0
2/16/2021	ITA	7.12302	10368	2	1	7	0
2/17/2021	ITA	7.08231	12066	3	1	7	0
2/18/2021	ITA	6.97053	13755	4	1	7	0
2/19/2021	ITA	7.1999	15470	5	1	8	0
2/20/2021	ITA	7.1999	14914	6	1	8	0
2/21/2021	ITA	7.2456	13450	0	1	8	0
2/22/2021	ITA	7.00692	9617	1	1	8	0
2/23/2021	ITA	7.04464	13299	2	1	8	0
2/24/2021	ITA	7.1126	16402	3	1	8	0
2/25/2021	ITA	7.195	19871	4	1	8	0
2/26/2021	ITA	7.15883	20488	5	1	9	0
2/27/2021	ITA	6.97704	18902	6	1	9	0
2/28/2021	ITA	7.01498	17440	0	1	9	0
3/1/2021	ITA	7.1486	13106	1	1	9	1
3/2/2021	ITA	6.69315	17063	2	1	9	1
3/3/2021	ITA	6.87178	20840	3	1	9	1
3/4/2021	ITA	6.92224	22845	4	1	9	1
3/5/2021	ITA	7.09905	24010	5	1	10	1
3/6/2021	ITA	7.0357	23633	6	1	10	1
3/7/2021	ITA	7.10562	20724	0	1	10	1
3/8/2021	ITA	7.41892	13882	1	1	10	1
3/9/2021	ITA	6.93856	19725	2	1	10	1
3/10/2021	ITA	6.98625	22275	3	1	10	1
3/11/2021	ITA	7.20877	25649	4	1	10	1
3/12/2021	ITA	7.30053	26790	5	1	11	1
3/13/2021	ITA	7.29414	26031	6	1	11	1
3/14/2021	ITA	6.951	21304	0	1	11	1
3/15/2021	ITA	6.90136	15252	1	1	11	1
3/16/2021	ITA	7.29756	20376	2	1	11	1
3/17/2021	ITA	7.27014	23040	3	1	11	1
3/18/2021	ITA	7.22114	24901	4	1	11	1
3/19/2021	ITA	7.28888	25707	5	1	12	1
3/20/2021	ITA	7.2623	23913	6	1	12	1
3/21/2021	ITA	7.15421	20045	0	1	12	1
3/22/2021	ITA	7.17666	24501	1	1	12	1
3/23/2021	ITA	7.34607	18739	2	1	12	1
3/24/2021	ITA	7.45299	21246	3	1	12	1
3/25/2021	ITA	7.3989	23681	4	1	12	1
3/26/2021	ITA	7.4007	24076	5	1	13	1
3/27/2021	ITA	7.3603	23834	6	1	13	1
3/28/2021	ITA	7.447	19604	0	1	13	1
3/29/2021	ITA	7.40572	12900	1	1	13	1
3/30/2021	ITA	7.4249	16055	2	1	13	1
3/31/2021	ITA	7.32244	23887	3	1	13	1
4/1/2021	ITA	7.31289	22184	4	1	13	1
4/2/2021	ITA	7.54098	21917	5	1	14	1
4/3/2021	ITA	7.31341	21247	6	1	14	1
4/4/2021	ITA	8.36472	18017	0	1	14	1
4/5/2021	ITA	7.46725	10680	1	1	14	1
4/6/2021	ITA	7.37725	7763	2	1	14	1
4/7/2021	ITA	6.93227	13686	3	1	14	1
4/8/2021	ITA	7.21351	17209	4	1	14	1
4/9/2021	ITA	7.45249	18924	5	1	15	1
4/10/2021	ITA	7.40621	17551	6	1	15	1
4/11/2021	ITA	7.41148	15737	0	1	15	1
4/12/2021	ITA	7.16716	9780	1	1	15	1
4/13/2021	ITA	7.24793	13439	2	1	15	1
4/14/2021	ITA	7.31168	16160	3	1	15	1
4/15/2021	ITA	7.3681	16963	4	1	15	1
4/16/2021	ITA	7.55204	15923	5	1	16	1
4/17/2021	ITA	7.13491	15364	6	1	16	1
4/18/2021	ITA	7.14107	12688	0	1	16	1
4/19/2021	ITA	7.21764	8863	1	1	16	1
4/20/2021	ITA	7.14437	12069	2	1	16	1
4/21/2021	ITA	7.11981	13836	3	1	16	1
4/22/2021	ITA	7.2628	16046	4	1	16	1
4/23/2021	ITA	7.34301	14758	5	1	17	1
4/24/2021	ITA	7.19852	13814	6	1	17	1
4/25/2021	ITA	7.41042	13157	0	1	17	1
4/26/2021	ITA	7.02123	8440	1	1	17	1
4/27/2021	ITA	7.19601	10398	2	1	17	1
4/28/2021	ITA	7.56365	13382	3	1	17	1
4/29/2021	ITA	7.19502	14314	4	1	17	1
4/30/2021	ITA	7.54156	13445	5	1	18	1
5/1/2021	ITA	7.37107	12964	6	1	18	1
5/2/2021	ITA	7.2391	9145	0	1	18	1
5/3/2021	ITA	7.68622	5946	1	1	18	1
5/4/2021	ITA	7.21026	9113	2	1	18	1
5/5/2021	ITA	7.21614	10579	3	1	18	1
5/6/2021	ITA	7.31844	11798	4	1	18	1
5/7/2021	ITA	7.38053	10549	5	1	19	1
5/8/2021	ITA	7.50468	10174	6	1	19	1
5/9/2021	ITA	7.29348	8289	0	1	19	1
5/10/2021	ITA	7.3018	5077	1	1	19	1
5/11/2021	ITA	7.15047	6943	2	1	19	1
5/12/2021	ITA	7.10685	7848	3	1	19	1
5/13/2021	ITA	7.34544	8082	4	1	19	1
5/14/2021	ITA	7.36732	7562	5	1	20	1
5/15/2021	ITA	7.15401	6652	6	1	20	1
5/16/2021	ITA	7.15037	5748	0	1	20	1
5/17/2021	ITA	7.45708	3454	1	1	20	1
5/18/2021	ITA	7.07312	4449	2	1	20	1
5/19/2021	ITA	7.28089	5500	3	1	20	1
5/20/2021	ITA	7.28089	5736	4	1	20	1
5/21/2021	ITA	7.41706	5215	5	1	21	1
5/22/2021	ITA	7.33551	4714	6	1	21	1
5/23/2021	ITA	6.90094	3993	0	1	21	1
5/24/2021	ITA	6.90094	3993	0	1	21	1
1/31/2022	ITA	6.90094	190933	1	1	5	1
2/1/2022	ITA	7.36842	133306	2	1	5	1
2/2/2022	ITA	7.17417	119323	3	1	5	1
2/3/2022	ITA	7.34339	112956	4	1	5	1
2/4/2022	ITA	7.62362	100900	5	1	5	1
2/5/2022	ITA	7.26043	93192	6	1	6	1
2/6/2022	ITA	7.45962	78943	0	1	6	1
2/7/2022	ITA	7.46351	41602	1	1	6	1
2/8/2022	ITA	7.64103	102429	2	1	6	1
2/9/2022	ITA	7.51623	81669	3	1	6	1
2/10/2022	ITA	7.4577	76195	4	1	6	1
2/11/2022	ITA	7.42049	67478	5	1	6	1
2/12/2022	ITA	7.45749	62221	6	1	7	1
2/13/2022	ITA	7.44769	52345	0	1	7	1
2/14/2022	ITA	7.67999	28776	1	1	7	1
2/15/2022	ITA	7.26609	71023	2	1	7	1
2/16/2022	ITA	7.47573	59869	3	1	7	1
2/17/2022	ITA	7.40332	58055	4	1	7	1
2/18/2022	ITA	7.44319	53700	5	1	7	1
2/19/2022	ITA	7.39121	50675	6	1	8	1
2/20/2022	ITA	7.31608	42202	0	1	8	1
2/21/2022	ITA	7.3715	24484	1	1	8	1
2/22/2022	ITA	7.39157	60137	2	1	8	1
2/23/2022	ITA	7.31623	49162	3	1	8	1
2/24/2022	ITA	6.74196	47493	4	1	8	1
2/25/2022	ITA	7.08753	42069	5	1	8	1
2/26/2022	ITA	7.27659	39360	6	1	9	1
2/27/2022	ITA	7.29972	31878	0	1	9	1
2/28/2022	ITA	7.5474	18278	1	1	9	1
3/1/2022	ITA	7.29498	47136	2	1	9	1
3/2/2022	ITA	7.27254	37946	3	1	9	1
3/3/2022	ITA	7.38071	42588	4	1	9	1
3/4/2022	ITA	7.47184	38353	5	1	9	1
3/5/2022	ITA	7.44782	41364	6	1	10	1
3/6/2022	ITA	7.4143	35889	0	1	10	1
3/7/2022	ITA	7.48295	22662	1	1	10	1
3/8/2022	ITA	7.37597	60753	2	1	10	1
3/9/2022	ITA	7.37893	49815	3	1	10	1
3/10/2022	ITA	7.36884	55156	4	1	10	1
[truncated: 930 more rows]
